# Supplementary material for: Genomic Insights into Adaptations of Trimethylamine-Utilizing Methanogens to Diverse Habitats, Including the Human Gut
Source: mSystems. 2021 Feb 9;6(1):e00939-20. doi: 10.1128/mSystems.00939-20 (PMC7883539; doi:10.1128/mSystems.00939-20)
Supplement: TABLE S1 [file mSystems.00939-20-st001.xlsx]

## Sheet: Table S1A
Organism	Assembly Accession	Completeness	Contamination	GC Content	Genome Length	Genes	Source - 1	Source - 2	Source - 3	Location	Clade	Study accession	Study title
Methanomassiliicoccus sp UBA6	GCA_002508545.1	97.31	0.81	62.74	2360299	2497	Anthropogenic	Fuel cell	Anode	Japan	FL	DRP001053	Comparative metagenome analyses of anode-associated microbial communities developed in rice paddy field-soil microbial fuel cells
Methanomassiliicoccaceae archaeon UBA271	GCA_002498545.1	84.21	0.81	58.24	1498837	1629	Host-associated	Feces	Baboon	Kenya	HA	SRP051834	Baboon feces Metagenome
Methanomassiliicoccaceae archaeon UBA48	GCA_002508595.1	85.89	0.94	58.03	1485416	1558	Host-associated	Feces	Baboon	Kenya	HA	SRP051834	Baboon feces Metagenome
Methanomassiliicoccaceae archaeon UBA480	GCA_002506425.1	89.8	0.81	58.13	1529022	1546	Host-associated	Feces	Baboon	Kenya	HA	SRP051834	Baboon feces Metagenome
Methanomassiliicoccaceae archaeon UBA481	GCA_002503925.1	84.96	0	57.98	1619313	1638	Host-associated	Feces	Baboon	Kenya	HA	SRP051834	Baboon feces Metagenome
Methanomassiliicoccaceae archaeon UBA482	GCA_002494805.1	92.34	0.81	57.49	1648656	1564	Host-associated	Feces	Baboon	Kenya	HA	SRP051834	Baboon feces Metagenome
Methanomassiliicoccaceae archaeon UBA483	GCA_002497475.1	88.18	1.61	57.57	1635687	1633	Host-associated	Feces	Baboon	Kenya	HA	SRP051834	Baboon feces Metagenome
Methanomassiliicoccaceae archaeon UBA537	GCA_002504495.1	82.12	0.06	58.97	1610037	1648	Host-associated	Feces	Baboon	Kenya	HA	SRP051834	Baboon feces Metagenome
Candidatus Methanomethylophilus sp 1R26	GCA_001481295.1	93.73	0.81	60.39	1723106	2079	Host-associated	Rumen	Cow	Denmark	HA	PRJNA305847	Draft Genome Sequence of "Candidatus Methanomethylophilus" sp. 1R26, Enriched from Bovine Rumen, a Methanogenic Archaeon Belonging to the Methanomassiliicoccales Order
Methanomassiliicoccales archaeon RumEn M1	GCA_001421185.1	96.61	1.61	62.09	2121026	2515	Host-associated	Rumen	Cow	Austria	FL	PRJNA295008	Phylogenetic and genomic analysis of Methanomassiliicoccales in wetlands and animal intestinal tracts reveals clade-specific habitat preferences
Methanomassiliicoccales archaeon RumEn M2	GCA_001421175.1	94.09	0	54.6	1280797	1497	Host-associated	Rumen	Cow	Austria	HA	PRJNA295008	Phylogenetic and genomic analysis of Methanomassiliicoccales in wetlands and animal intestinal tracts reveals clade-specific habitat preferences
uncultured Candidatus Methanomethylophilus sp hRUG898	GCA_900314325.1	92.81	0	61.03	1388681	1421	Host-associated	Rumen	Cow	Scottland	HA	PRJEB21624	Assembly of 913 microbial genomes from metagenomic sequencing of the cow rumen
uncultured Candidatus Methanomethylophilus sp RUG779	GCA_900313075.1	82.26	2.42	61.68	1262884	1374	Host-associated	Rumen	Cow	Scottland	HA	PRJEB21624	Assembly of 913 microbial genomes from metagenomic sequencing of the cow rumen
Methanomassiliicoccaceae archaeon UBA113	GCA_002506175.1	81.94	1.61	51.15	1231160	1235	Host-associated	Feces	Elephant	Germany	HA	SRP040073	Elephant feces Metagenome
Candidatus Methanomassiliicoccus intestinalis Issoire Mx1	GCA_000404225.1	98.79	0.81	41.26	1931651	1855	Host-associated	Feces	Human	NA	FL	PRJNA189659	Genome Sequence of "Candidatus Methanomassiliicoccus intestinalis" Issoire-Mx1, a Third Thermoplasmatales-Related Methanogenic Archaeon from Human Feces
Candidatus Methanomethylophilus alvus Mx1201	GCA_000300255.2	98.39	0.81	55.59	1666795	1636	Host-associated	Feces	Human	NA	HA	PRJNA175948	Genome sequence of "Candidatus Methanomethylophilus alvus" Mx1201, a methanogenic archaeon from the human gut belonging to a seventh order of methanogens
Candidatus Methanomethylophilus alvus RL001	V11_RL001	98.39	0	55.94	1590932	1605	Host-associated	Feces	Human	United Kingdom	HA	NA	This study
Methanomassiliicoccus luminyensis B10	GCA_000308215.1	98.39	0	60.48	2620233	2607	Host-associated	Feces	Human	NA	FL	PRJNA159487	Complete genome sequence of Methanomassiliicoccus luminyensis, the largest genome of a human-associated Archaea species
Methanomassiliicoccaceae archaeon UBA248	GCA_002506985.1	89.92	1.61	59.15	1499675	1792	Environmental	Waste water	Hydrocarbon	Canada	FL	SRP017582	Hydrocarbon Metagenome
Methanomassiliicoccaceae archaeon UBA472	GCA_002497075.1	98.39	0.97	57.94	1831976	1891	Environmental	Waste water	Hydrocarbon	Canada	FL	SRP017582	Hydrocarbon Metagenome
Methanomassiliicoccales archaeon UBA147	GCA_002496385.1	89.6	3.2	53.98	1995084	1631	Environmental	Waste water	Hydrocarbon	Canada	EX	SRP017582	Hydrocarbon Metagenome
Methanomassiliicoccales archaeon UBA280	GCA_002499085.1	76.8	2.4	54.75	1749312	1503	Environmental	Waste water	Hydrocarbon	Canada	EX	SRP017582	Hydrocarbon Metagenome
Methanomassiliicoccus sp UBA238	GCA_002494705.1	95	0	58.98	1711594	1799	Anthropogenic	Digester	Manure	Denmark	FL	ERP012237	The Illumina HiSeq 2000 platform was used to sequence two metagenomes from two Danish biogas plants.
Methanomassiliicoccaceae archaeon UBA296	GCA_002502465.1	97.58	2.1	55.12	1362452	1424	Anthropogenic	Reactor	Mud	China	HA	SRP046072	Pit mud of Chinese liquor fermentation reactor metagenome
Methanomassiliicoccaceae archaeon UBA306	GCA_002504645.1	77.31	0	55.37	1071360	1135	Anthropogenic	Reactor	Mud	China	HA	SRP046072	Pit mud of Chinese liquor fermentation reactor metagenome
Methanomassiliicoccaceae archaeon UBA308	GCA_002509465.1	84.75	0	56.42	969311	1057	Anthropogenic	Reactor	Mud	China	HA	SRP046072	Pit mud of Chinese liquor fermentation reactor metagenome
Methanomassiliicoccaceae archaeon UBA309	GCA_002497155.1	88.07	0.81	53.95	1262797	1330	Anthropogenic	Reactor	Mud	China	HA	SRP046072	Pit mud of Chinese liquor fermentation reactor metagenome
Methanomassiliicoccaceae archaeon UBA314	GCA_002506325.1	95.39	0	55.25	1187425	1238	Anthropogenic	Reactor	Mud	China	HA	SRP046072	Pit mud of Chinese liquor fermentation reactor metagenome
Methanomassiliicoccaceae archaeon UBA317	GCA_002498425.1	90.73	0	56.07	1224361	1278	Anthropogenic	Reactor	Mud	China	HA	SRP046072	Pit mud of Chinese liquor fermentation reactor metagenome
Methanomassiliicoccaceae archaeon UBA319	GCA_002509415.1	88.94	0	55.36	1123872	1192	Anthropogenic	Reactor	Mud	China	HA	SRP046072	Pit mud of Chinese liquor fermentation reactor metagenome
Methanomassiliicoccaceae archaeon UBA328	GCA_002506905.1	98.69	0	51.54	1417827	1531	Anthropogenic	Reactor	Mud	China	HA	SRP046072	Pit mud of Chinese liquor fermentation reactor metagenome
Methanomassiliicoccaceae archaeon UBA329	GCA_002506865.1	83.36	4.03	55.54	1104259	1206	Anthropogenic	Reactor	Mud	China	HA	SRP046072	Pit mud of Chinese liquor fermentation reactor metagenome
Methanomassiliicoccaceae archaeon UBA333	GCA_002506565.1	90.86	0.81	55.87	1110162	1195	Anthropogenic	Reactor	Mud	China	HA	SRP046072	Pit mud of Chinese liquor fermentation reactor metagenome
Methanomassiliicoccaceae archaeon UBA343	GCA_002498765.1	95.08	0	55.41	1174624	1240	Anthropogenic	Reactor	Mud	China	HA	SRP046072	Pit mud of Chinese liquor fermentation reactor metagenome
Methanomassiliicoccaceae archaeon UBA344	GCA_002508625.1	95.16	0	55.29	1333021	1373	Anthropogenic	Reactor	Mud	China	HA	SRP046072	Pit mud of Chinese liquor fermentation reactor metagenome
Methanomassiliicoccaceae archaeon UBA358	GCA_002502765.1	89.97	0	55.73	1150036	1218	Anthropogenic	Reactor	Mud	China	HA	SRP046072	Pit mud of Chinese liquor fermentation reactor metagenome
Methanomassiliicoccaceae archaeon UBA359	GCA_002509425.1	92.38	0	55.13	1159071	1259	Anthropogenic	Reactor	Mud	China	HA	SRP046072	Pit mud of Chinese liquor fermentation reactor metagenome
Methanomassiliicoccaceae archaeon UBA370	GCA_002505345.1	97.98	0	55.22	1340855	1401	Anthropogenic	Reactor	Mud	China	HA	SRP046072	Pit mud of Chinese liquor fermentation reactor metagenome
Methanomassiliicoccaceae archaeon UBA371	GCA_002505275.1	93.91	0	55.11	1228921	1277	Anthropogenic	Reactor	Mud	China	HA	SRP046072	Pit mud of Chinese liquor fermentation reactor metagenome
Methanomassiliicoccaceae archaeon UBA378	GCA_002495665.1	81.42	0.81	55.44	1180007	1307	Anthropogenic	Reactor	Mud	China	HA	SRP046072	Pit mud of Chinese liquor fermentation reactor metagenome
Methanomassiliicoccaceae archaeon UBA381	GCA_002502965.1	97.18	0	54.26	1238881	1253	Anthropogenic	Reactor	Mud	China	HA	SRP046072	Pit mud of Chinese liquor fermentation reactor metagenome
Methanomassiliicoccaceae archaeon UBA394	GCA_002495495.1	86.21	0.4	56.4	1063745	1152	Anthropogenic	Reactor	Mud	China	HA	SRP046072	Pit mud of Chinese liquor fermentation reactor metagenome
Methanomassiliicoccaceae archaeon UBA399	GCA_002498805.1	95.21	0	55.69	1298469	1343	Anthropogenic	Reactor	Mud	China	HA	SRP046072	Pit mud of Chinese liquor fermentation reactor metagenome
Methanomassiliicoccaceae archaeon UBA400	GCA_002498785.1	92.5	0	55.31	1201535	1268	Anthropogenic	Reactor	Mud	China	HA	SRP046072	Pit mud of Chinese liquor fermentation reactor metagenome
Methanomassiliicoccaceae archaeon UBA404	GCA_002498605.1	93.15	0	47.02	1186873	1230	Anthropogenic	Reactor	Mud	China	HA	SRP046072	Pit mud of Chinese liquor fermentation reactor metagenome
Methanomassiliicoccaceae archaeon UBA407	GCA_002496785.1	89.7	0	55.55	1090362	1174	Anthropogenic	Reactor	Mud	China	HA	SRP046072	Pit mud of Chinese liquor fermentation reactor metagenome
Methanomassiliicoccaceae archaeon UBA408	GCA_002496945.1	97.13	0	51.67	1401758	1521	Anthropogenic	Reactor	Mud	China	HA	SRP046072	Pit mud of Chinese liquor fermentation reactor metagenome
Methanomassiliicoccaceae archaeon UBA409	GCA_002494585.1	93.7	0.81	55.77	1292133	1369	Anthropogenic	Reactor	Mud	China	HA	SRP046072	Pit mud of Chinese liquor fermentation reactor metagenome
Methanomassiliicoccaceae archaeon UBA414	GCA_002502925.1	95.43	0	55.61	1288663	1337	Anthropogenic	Reactor	Mud	China	HA	SRP046072	Pit mud of Chinese liquor fermentation reactor metagenome
Methanomassiliicoccaceae archaeon UBA415	GCA_002502545.1	88.49	0	55.16	1115929	1187	Anthropogenic	Reactor	Mud	China	HA	SRP046072	Pit mud of Chinese liquor fermentation reactor metagenome
Methanomassiliicoccaceae archaeon UBA421	GCA_002498365.1	97.18	0	55.49	1322631	1380	Anthropogenic	Reactor	Mud	China	HA	SRP046072	Pit mud of Chinese liquor fermentation reactor metagenome
Methanomassiliicoccaceae archaeon UBA422	GCA_002505245.1	95.56	0	55.15	1175704	1212	Anthropogenic	Reactor	Mud	China	HA	SRP046072	Pit mud of Chinese liquor fermentation reactor metagenome
Methanomassiliicoccaceae archaeon UBA427	GCA_002506995.1	97.98	0	55.4	1321625	1368	Anthropogenic	Reactor	Mud	China	HA	SRP046072	Pit mud of Chinese liquor fermentation reactor metagenome
Methanomassiliicoccaceae archaeon UBA593	GCA_002495325.1	96.37	0	58.13	1496212	1479	Anthropogenic	Reactor	Mud	China	HA	SRP046072	Pit mud of Chinese liquor fermentation reactor metagenome
Methanomassiliicoccus sp UBA292	GCA_002495585.1	95.16	0.81	60.39	2130235	2205	Anthropogenic	Reactor	Mud	China	FL	SRP046072	Pit mud of Chinese liquor fermentation reactor metagenome
Methanomassiliicoccus sp UBA315	GCA_002503645.1	79.26	0	61.3	1846371	2171	Anthropogenic	Reactor	Mud	China	FL	SRP046072	Pit mud of Chinese liquor fermentation reactor metagenome
Methanomassiliicoccus sp UBA321	GCA_002502005.1	85.84	0.81	61.08	1924498	2268	Anthropogenic	Reactor	Mud	China	FL	SRP046072	Pit mud of Chinese liquor fermentation reactor metagenome
Methanomassiliicoccus sp UBA335	GCA_002503495.1	84.65	2.42	61.22	1924870	2185	Anthropogenic	Reactor	Mud	China	FL	SRP046072	Pit mud of Chinese liquor fermentation reactor metagenome
Methanomassiliicoccus sp UBA345	GCA_002504525.1	95.04	0	60.75	2134872	2224	Anthropogenic	Reactor	Mud	China	FL	SRP046072	Pit mud of Chinese liquor fermentation reactor metagenome
Methanomassiliicoccus sp UBA360	GCA_002508585.1	88.3	0.81	61.31	1883692	2144	Anthropogenic	Reactor	Mud	China	FL	SRP046072	Pit mud of Chinese liquor fermentation reactor metagenome
Methanomassiliicoccus sp UBA364	GCA_002508555.1	89.33	0	61.42	1813012	1904	Anthropogenic	Reactor	Mud	China	FL	SRP046072	Pit mud of Chinese liquor fermentation reactor metagenome
Methanomassiliicoccus sp UBA382	GCA_002496345.1	94.9	0	60.85	1960633	2057	Anthropogenic	Reactor	Mud	China	FL	SRP046072	Pit mud of Chinese liquor fermentation reactor metagenome
Methanomassiliicoccus sp UBA386	GCA_002498285.1	84.72	0	62.04	1827384	2237	Anthropogenic	Reactor	Mud	China	FL	SRP046072	Pit mud of Chinese liquor fermentation reactor metagenome
Methanomassiliicoccus sp UBA393	GCA_002497995.1	97.58	0.81	61	2010812	2128	Anthropogenic	Reactor	Mud	China	FL	SRP046072	Pit mud of Chinese liquor fermentation reactor metagenome
Methanomassiliicoccus sp UBA429	GCA_002505225.1	92.75	0	60.2	2258143	2370	Anthropogenic	Reactor	Mud	China	FL	SRP046072	Pit mud of Chinese liquor fermentation reactor metagenome
Candidatus Methanomethylophilus sp UBA78	GCA_002503545.1	88.38	0.94	60.12	1249378	1279	Anthropogenic	Digester	Palm oil mill effluent	NA	HA	ERP002363	Metagenomic study of the microbial genes abundance in treated palm oil mill effluent
Methanomassiliicoccaceae archaeon UBA71	GCA_002504405.1	97.98	0	59.37	1618649	1606	Anthropogenic	Digester	Palm oil mill effluent	NA	HA	ERP002363	Metagenomic study of the microbial genes abundance in treated palm oil mill effluent
Methanomassiliicoccaceae archaeon UBA72	GCA_002509405.1	93.15	0	54.94	1182332	1237	Anthropogenic	Digester	Palm oil mill effluent	NA	HA	ERP002363	Metagenomic study of the microbial genes abundance in treated palm oil mill effluent
Methanomassiliicoccaceae archaeon UBA75	GCA_002503785.1	96.91	0	54.32	1308604	1348	Anthropogenic	Digester	Palm oil mill effluent	NA	HA	ERP002363	Metagenomic study of the microbial genes abundance in treated palm oil mill effluent
Methanomassiliicoccaceae archaeon E3D	GCA_003135935.1	94.23	0.81	53.65	2077448	2196	Environmental	Peatland	Peat	Sweden	FL	PRJNA386568	Genome-centric view of carbon processing in thawing permafrost
Methanomassiliicoccaceae archaeon E3M	GCA_003153895.1	89.71	0.81	54.03	1833331	2017	Environmental	Peatland	Peat	Sweden	FL	PRJNA386568	Genome-centric view of carbon processing in thawing permafrost
Candidatus Methanoplasma termitum	GCA_000800805.1	97.85	1.61	49.21	1488669	1419	Host-associated	Gut content	Termite	Kenya	HA	PRJNA268719	New mode of energy metabolism in the seventh order of methanogens as revealed by comparative genome analysis of “Candidatus methanoplasma termitum

## Sheet: Table S1B
ID	SRA_accession	Biosample	Accession	MGnify_Study_ID	biome_0	biome_1	biome_2	biome_3	biome_4	biome_5	DOI
ERS233527	ERR257715	SAMEA2062906	ERS233527	MGYS00000320	root	Environmental	Aquatic	Marine	Intertidal zone	Salt marsh	NA
ERS233526	ERR257716	SAMEA2062905	ERS233526	MGYS00000320	root	Environmental	Aquatic	Marine	Intertidal zone	Salt marsh	NA
ERS233524	ERR257713	SAMEA2062903	ERS233524	MGYS00000320	root	Environmental	Aquatic	Marine	Intertidal zone	Salt marsh	NA
ERS233525	ERR257714	SAMEA2062904	ERS233525	MGYS00000320	root	Environmental	Aquatic	Marine	Intertidal zone	Salt marsh	NA
ERS612894	ERR688346	SAMEA3140934	ERS612894	MGYS00000447	root	Environmental	Aquatic	Marine	Intertidal zone	Estuary	NA
ERS612888	ERR688355	SAMEA3140928	ERS612888	MGYS00000447	root	Environmental	Aquatic	Marine	Intertidal zone	Estuary	NA
ERS612896	ERR688348	SAMEA3140936	ERS612896	MGYS00000447	root	Environmental	Aquatic	Marine	Intertidal zone	Estuary	NA
ERS612885	ERR688352	SAMEA3140925	ERS612885	MGYS00000447	root	Environmental	Aquatic	Marine	Intertidal zone	Estuary	NA
ERS612891	ERR688343	SAMEA3140931	ERS612891	MGYS00000447	root	Environmental	Aquatic	Marine	Intertidal zone	Estuary	NA
ERS612886	ERR688353	SAMEA3140926	ERS612886	MGYS00000447	root	Environmental	Aquatic	Marine	Intertidal zone	Estuary	NA
ERS612900	ERR688341	SAMEA3140940	ERS612900	MGYS00000447	root	Environmental	Aquatic	Marine	Intertidal zone	Estuary	NA
ERS612887	ERR688354	SAMEA3140927	ERS612887	MGYS00000447	root	Environmental	Aquatic	Marine	Intertidal zone	Estuary	NA
ERS612889	ERR1035442	SAMEA3140929	ERS612889	MGYS00000447	root	Environmental	Aquatic	Marine	Intertidal zone	Estuary	NA
ERS612897	ERR688349	SAMEA3140937	ERS612897	MGYS00000447	root	Environmental	Aquatic	Marine	Intertidal zone	Estuary	NA
ERS612895	ERR688347	SAMEA3140935	ERS612895	MGYS00000447	root	Environmental	Aquatic	Marine	Intertidal zone	Estuary	NA
ERS612890	ERR688342	SAMEA3140930	ERS612890	MGYS00000447	root	Environmental	Aquatic	Marine	Intertidal zone	Estuary	NA
ERS612898	ERR688350	SAMEA3140938	ERS612898	MGYS00000447	root	Environmental	Aquatic	Marine	Intertidal zone	Estuary	NA
ERS612899	ERR688351	SAMEA3140939	ERS612899	MGYS00000447	root	Environmental	Aquatic	Marine	Intertidal zone	Estuary	NA
ERS612893	ERR688345	SAMEA3140933	ERS612893	MGYS00000447	root	Environmental	Aquatic	Marine	Intertidal zone	Estuary	NA
ERS612892	ERR688344	SAMEA3140932	ERS612892	MGYS00000447	root	Environmental	Aquatic	Marine	Intertidal zone	Estuary	NA
SRS429584	SRR873602	SAMN02144230	SRS429584	MGYS00000562	root	Host-associated	Mammals	Digestive system	Stomach	Rumen	10.1186/s40168-016-0201-2
ERS1030537	ERR1201181	SAMEA3723388	ERS1030537	MGYS00000599	root	Environmental	Aquatic	Freshwater	Ice	Glacier	10.1038/ismej.2016.72
ERS1030532	ERR1201176	SAMEA3723383	ERS1030532	MGYS00000599	root	Environmental	Aquatic	Freshwater	Ice	Glacier	10.1038/ismej.2016.72
ERS1030529	ERR1201173	SAMEA3723380	ERS1030529	MGYS00000599	root	Environmental	Aquatic	Freshwater	Ice	Glacier	10.1038/ismej.2016.72
ERS1030534	ERR1201178	SAMEA3723385	ERS1030534	MGYS00000599	root	Environmental	Aquatic	Freshwater	Ice	Glacier	10.1038/ismej.2016.72
ERS1030533	ERR1201177	SAMEA3723384	ERS1030533	MGYS00000599	root	Environmental	Aquatic	Freshwater	Ice	Glacier	10.1038/ismej.2016.72
ERS1030531	ERR1201175	SAMEA3723382	ERS1030531	MGYS00000599	root	Environmental	Aquatic	Freshwater	Ice	Glacier	10.1038/ismej.2016.72
ERS1030539	ERR1201183	SAMEA3723390	ERS1030539	MGYS00000599	root	Environmental	Aquatic	Freshwater	Ice	Glacier	10.1038/ismej.2016.72
ERS1030536	ERR1201180	SAMEA3723387	ERS1030536	MGYS00000599	root	Environmental	Aquatic	Freshwater	Ice	Glacier	10.1038/ismej.2016.72
ERS1030535	ERR1201179	SAMEA3723386	ERS1030535	MGYS00000599	root	Environmental	Aquatic	Freshwater	Ice	Glacier	10.1038/ismej.2016.72
ERS1030538	ERR1201182	SAMEA3723389	ERS1030538	MGYS00000599	root	Environmental	Aquatic	Freshwater	Ice	Glacier	10.1038/ismej.2016.72
ERS1065342	ERR1278105	SAMEA3878208	ERS1065342	MGYS00000631	root	Host-associated	Mammals	Digestive system	Stomach	Rumen	10.1038/ismej.2017.108
ERS1065341	ERR1278104	SAMEA3878207	ERS1065341	MGYS00000631	root	Host-associated	Mammals	Digestive system	Stomach	Rumen	10.1038/ismej.2017.108
ERS1065340	ERR1278103	SAMEA3878206	ERS1065340	MGYS00000631	root	Host-associated	Mammals	Digestive system	Stomach	Rumen	10.1038/ismej.2017.108
ERS1115236	ERR1357129	SAMEA3928102	ERS1115236	MGYS00000802	root	Environmental	Terrestrial	Soil	Desert	NA	NA
ERS1115237	ERR1357130	SAMEA3928103	ERS1115237	MGYS00000802	root	Environmental	Terrestrial	Soil	Desert	NA	NA
ERS1115238	ERR1358721	SAMEA3928104	ERS1115238	MGYS00000802	root	Environmental	Terrestrial	Soil	Desert	NA	NA
ERS1115239	ERR1358722	SAMEA3928105	ERS1115239	MGYS00000802	root	Environmental	Terrestrial	Soil	Desert	NA	NA
SRS697337	SRR1569894	SAMN03019804	SRS697337	MGYS00000989	root	Environmental	Terrestrial	Soil	Sand	NA	10.1038/ismej.2015.5
SRS697340	SRR1570769	SAMN03019807	SRS697340	MGYS00000989	root	Environmental	Terrestrial	Soil	Sand	NA	10.1038/ismej.2015.5
SRS697348	SRR1570806	SAMN03019813	SRS697348	MGYS00000989	root	Environmental	Terrestrial	Soil	Sand	NA	10.1038/ismej.2015.5
SRS697347	SRR1570804	SAMN03019811	SRS697347	MGYS00000989	root	Environmental	Terrestrial	Soil	Sand	NA	10.1038/ismej.2015.5
SRS697336	SRR1569871	SAMN03019803	SRS697336	MGYS00000989	root	Environmental	Terrestrial	Soil	Sand	NA	10.1038/ismej.2015.5
SRS697338	SRR1569898	SAMN03019805	SRS697338	MGYS00000989	root	Environmental	Terrestrial	Soil	Sand	NA	10.1038/ismej.2015.5
SRS697342	SRR1570801	SAMN03019809	SRS697342	MGYS00000989	root	Environmental	Terrestrial	Soil	Sand	NA	10.1038/ismej.2015.5
SRS697341	SRR1570772	SAMN03019808	SRS697341	MGYS00000989	root	Environmental	Terrestrial	Soil	Sand	NA	10.1038/ismej.2015.5
SRS697346	SRR1570802	SAMN03019810	SRS697346	MGYS00000989	root	Environmental	Terrestrial	Soil	Sand	NA	10.1038/ismej.2015.5
SRS697339	SRR1570765	SAMN03019806	SRS697339	MGYS00000989	root	Environmental	Terrestrial	Soil	Sand	NA	10.1038/ismej.2015.5
SRS697332	SRR1569812	SAMN03019775	SRS697332	MGYS00000989	root	Environmental	Terrestrial	Soil	Sand	NA	10.1038/ismej.2015.5
SRS697243	SRR1569742	SAMN03019774	SRS697243	MGYS00000989	root	Environmental	Terrestrial	Soil	Sand	NA	10.1038/ismej.2015.5
ERS606326	ERR675536	SAMEA3134394	ERS606326	MGYS00001193	root	Host-associated	Mammals	Digestive system	Large intestine	Fecal	10.1128/mSystems.00452-19
ERS606420	ERR675636	SAMEA3134488	ERS606420	MGYS00001193	root	Host-associated	Mammals	Digestive system	Large intestine	Fecal	10.1128/mSystems.00452-19
ERS606451	ERR675667	SAMEA3134519	ERS606451	MGYS00001193	root	Host-associated	Mammals	Digestive system	Large intestine	Fecal	10.1128/mSystems.00452-19
ERS606314	ERR675524	SAMEA3134382	ERS606314	MGYS00001193	root	Host-associated	Mammals	Digestive system	Large intestine	Fecal	10.1128/mSystems.00452-19
ERS606431	ERR675647	SAMEA3134499	ERS606431	MGYS00001193	root	Host-associated	Mammals	Digestive system	Large intestine	Fecal	10.1128/mSystems.00452-19
ERS606338	ERR675548	SAMEA3134406	ERS606338	MGYS00001193	root	Host-associated	Mammals	Digestive system	Large intestine	Fecal	10.1128/mSystems.00452-19
ERS606296	ERR675506	SAMEA3134364	ERS606296	MGYS00001193	root	Host-associated	Mammals	Digestive system	Large intestine	Fecal	10.1128/mSystems.00452-19
ERS606394	ERR675604	SAMEA3134462	ERS606394	MGYS00001193	root	Host-associated	Mammals	Digestive system	Large intestine	Fecal	10.1128/mSystems.00452-19
ERS970393	ERR1135417	SAMEA3663244	ERS970393	MGYS00001225	root	Host-associated	Mammals	Digestive system	Large intestine	Fecal	NA
ERS970319	ERR1135343	SAMEA3663170	ERS970319	MGYS00001225	root	Host-associated	Mammals	Digestive system	Large intestine	Fecal	NA
ERS970241	ERR1135265	SAMEA3663092	ERS970241	MGYS00001225	root	Host-associated	Mammals	Digestive system	Large intestine	Fecal	NA
ERS970384	ERR1135408	SAMEA3663235	ERS970384	MGYS00001225	root	Host-associated	Mammals	Digestive system	Large intestine	Fecal	NA
ERS970208	ERR1135232	SAMEA3663059	ERS970208	MGYS00001225	root	Host-associated	Mammals	Digestive system	Large intestine	Fecal	NA
ERS970242	ERR1135266	SAMEA3663093	ERS970242	MGYS00001225	root	Host-associated	Mammals	Digestive system	Large intestine	Fecal	NA
ERS970401	ERR1135425	SAMEA3663252	ERS970401	MGYS00001225	root	Host-associated	Mammals	Digestive system	Large intestine	Fecal	NA
ERS970310	ERR1135334	SAMEA3663161	ERS970310	MGYS00001225	root	Host-associated	Mammals	Digestive system	Large intestine	Fecal	NA
ERS970213	ERR1135237	SAMEA3663064	ERS970213	MGYS00001225	root	Host-associated	Mammals	Digestive system	Large intestine	Fecal	NA
ERS970171	ERR1135195	SAMEA3663022	ERS970171	MGYS00001225	root	Host-associated	Mammals	Digestive system	Large intestine	Fecal	NA
ERS970370	ERR1135394	SAMEA3663221	ERS970370	MGYS00001225	root	Host-associated	Mammals	Digestive system	Large intestine	Fecal	NA
ERS970416	ERR1135440	SAMEA3663267	ERS970416	MGYS00001225	root	Host-associated	Mammals	Digestive system	Large intestine	Fecal	NA
ERS970200	ERR1135224	SAMEA3663051	ERS970200	MGYS00001225	root	Host-associated	Mammals	Digestive system	Large intestine	Fecal	NA
ERS970227	ERR1135251	SAMEA3663078	ERS970227	MGYS00001225	root	Host-associated	Mammals	Digestive system	Large intestine	Fecal	NA
ERS970396	ERR1135420	SAMEA3663247	ERS970396	MGYS00001225	root	Host-associated	Mammals	Digestive system	Large intestine	Fecal	NA
ERS970222	ERR1135246	SAMEA3663073	ERS970222	MGYS00001225	root	Host-associated	Mammals	Digestive system	Large intestine	Fecal	NA
ERS970335	ERR1135359	SAMEA3663186	ERS970335	MGYS00001225	root	Host-associated	Mammals	Digestive system	Large intestine	Fecal	NA
ERS1353918	ERR1654748	SAMEA4442469	ERS1353918	MGYS00001254	root	Host-associated	Mammals	Digestive system	Large intestine	Fecal	NA
ERS1353922	ERR1654744	SAMEA4442473	ERS1353922	MGYS00001254	root	Host-associated	Mammals	Digestive system	Large intestine	Fecal	NA
ERS1353924	ERR1654742	SAMEA4442475	ERS1353924	MGYS00001254	root	Host-associated	Mammals	Digestive system	Large intestine	Fecal	NA
ERS1353919	ERR1654747	SAMEA4442470	ERS1353919	MGYS00001254	root	Host-associated	Mammals	Digestive system	Large intestine	Fecal	NA
ERS1353925	ERR1654741	SAMEA4442476	ERS1353925	MGYS00001254	root	Host-associated	Mammals	Digestive system	Large intestine	Fecal	NA
ERS1353920	ERR1654746	SAMEA4442471	ERS1353920	MGYS00001254	root	Host-associated	Mammals	Digestive system	Large intestine	Fecal	NA
ERS1353923	ERR1654743	SAMEA4442474	ERS1353923	MGYS00001254	root	Host-associated	Mammals	Digestive system	Large intestine	Fecal	NA
ERS1353921	ERR1654745	SAMEA4442472	ERS1353921	MGYS00001254	root	Host-associated	Mammals	Digestive system	Large intestine	Fecal	NA
ERS1418471	ERR1698981	SAMEA4519292	ERS1418471	MGYS00001291	root	Environmental	Aquatic	Marine	Coastal	NA	NA
ERS1418480	ERR1698988	SAMEA4519301	ERS1418480	MGYS00001291	root	Environmental	Aquatic	Marine	Coastal	NA	NA
ERS1418481	ERR1698989	SAMEA4519302	ERS1418481	MGYS00001291	root	Environmental	Aquatic	Marine	Coastal	NA	NA
ERS1418490	ERR1698995	SAMEA4519311	ERS1418490	MGYS00001291	root	Environmental	Aquatic	Marine	Coastal	NA	NA
ERS1418479	ERR1698987	SAMEA4519300	ERS1418479	MGYS00001291	root	Environmental	Aquatic	Marine	Coastal	NA	NA
ERS1418484	ERR1698991	SAMEA4519305	ERS1418484	MGYS00001291	root	Environmental	Aquatic	Marine	Coastal	NA	NA
ERS1418477	ERR1698986	SAMEA4519298	ERS1418477	MGYS00001291	root	Environmental	Aquatic	Marine	Coastal	NA	NA
ERS1418486	ERR1698992	SAMEA4519307	ERS1418486	MGYS00001291	root	Environmental	Aquatic	Marine	Coastal	NA	NA
ERS1418475	ERR1698984	SAMEA4519296	ERS1418475	MGYS00001291	root	Environmental	Aquatic	Marine	Coastal	NA	NA
ERS1418473	ERR1698983	SAMEA4519294	ERS1418473	MGYS00001291	root	Environmental	Aquatic	Marine	Coastal	NA	NA
ERS1418476	ERR1698985	SAMEA4519297	ERS1418476	MGYS00001291	root	Environmental	Aquatic	Marine	Coastal	NA	NA
ERS1418472	ERR1698982	SAMEA4519293	ERS1418472	MGYS00001291	root	Environmental	Aquatic	Marine	Coastal	NA	NA
ERS1418488	ERR1698994	SAMEA4519309	ERS1418488	MGYS00001291	root	Environmental	Aquatic	Marine	Coastal	NA	NA
ERS1418482	ERR1698990	SAMEA4519303	ERS1418482	MGYS00001291	root	Environmental	Aquatic	Marine	Coastal	NA	NA
ERS1418469	ERR1698980	SAMEA4519290	ERS1418469	MGYS00001291	root	Environmental	Aquatic	Marine	Coastal	NA	NA
ERS1418487	ERR1698993	SAMEA4519308	ERS1418487	MGYS00001291	root	Environmental	Aquatic	Marine	Coastal	NA	NA
ERS1459889	ERR1743001	SAMEA4560710	ERS1459889	MGYS00001321	root	Environmental	Aquatic	Non-marine Saline and Alkaline	Hypersaline	NA	NA
ERS1459887	ERR1742999	SAMEA4560708	ERS1459887	MGYS00001321	root	Environmental	Aquatic	Non-marine Saline and Alkaline	Hypersaline	NA	NA
ERS1459888	ERR1743000	SAMEA4560709	ERS1459888	MGYS00001321	root	Environmental	Aquatic	Non-marine Saline and Alkaline	Hypersaline	NA	NA
ERS1459886	ERR1742998	SAMEA4560707	ERS1459886	MGYS00001321	root	Environmental	Aquatic	Non-marine Saline and Alkaline	Hypersaline	NA	NA
ERS1455390	ERR1739732	SAMEA4556211	ERS1455390	MGYS00001321	root	Environmental	Aquatic	Non-marine Saline and Alkaline	Hypersaline	NA	NA
ERS1455389	ERR1739731	SAMEA4556210	ERS1455389	MGYS00001321	root	Environmental	Aquatic	Non-marine Saline and Alkaline	Hypersaline	NA	NA
ERS1455391	ERR1739733	SAMEA4556212	ERS1455391	MGYS00001321	root	Environmental	Aquatic	Non-marine Saline and Alkaline	Hypersaline	NA	NA
ERS1459885	ERR1742997	SAMEA4560706	ERS1459885	MGYS00001321	root	Environmental	Aquatic	Non-marine Saline and Alkaline	Hypersaline	NA	NA
ERS1459890	ERR1743002	SAMEA4560711	ERS1459890	MGYS00001321	root	Environmental	Aquatic	Non-marine Saline and Alkaline	Hypersaline	NA	NA
ERS1474378	ERR1762138	SAMEA27197668	ERS1474378	MGYS00001380	root	Host-associated	Mammals	Digestive system	Fecal	NA	10.1038/s41564-017-0075-5
ERS1474385	ERR1762116	SAMEA27202918	ERS1474385	MGYS00001380	root	Host-associated	Mammals	Digestive system	Fecal	NA	10.1038/s41564-017-0075-5
ERS1286102	ERR1560017	SAMEA4374653	ERS1286102	MGYS00001512	root	Environmental	Aquatic	Marine	Sediment	NA	10.1002/aps3.1034
ERS1286734	ERR1560213	SAMEA4375285	ERS1286734	MGYS00001512	root	Environmental	Aquatic	Marine	Sediment	NA	10.1002/aps3.1034
ERS1286108	ERR1560023	SAMEA4374659	ERS1286108	MGYS00001512	root	Environmental	Aquatic	Marine	Sediment	NA	10.1002/aps3.1034
ERS1286107	ERR1560022	SAMEA4374658	ERS1286107	MGYS00001512	root	Environmental	Aquatic	Marine	Sediment	NA	10.1002/aps3.1034
ERS1286099	ERR1560014	SAMEA4374650	ERS1286099	MGYS00001512	root	Environmental	Aquatic	Marine	Sediment	NA	10.1002/aps3.1034
ERS1286100	ERR1560015	SAMEA4374651	ERS1286100	MGYS00001512	root	Environmental	Aquatic	Marine	Sediment	NA	10.1002/aps3.1034
ERS1286209	ERR1560108	SAMEA4374760	ERS1286209	MGYS00001512	root	Environmental	Aquatic	Marine	Sediment	NA	10.1002/aps3.1034
ERS1286207	ERR1560106	SAMEA4374758	ERS1286207	MGYS00001512	root	Environmental	Aquatic	Marine	Sediment	NA	10.1002/aps3.1034
ERS1286196	ERR1560095	SAMEA4374747	ERS1286196	MGYS00001512	root	Environmental	Aquatic	Marine	Sediment	NA	10.1002/aps3.1034
ERS1286194	ERR1560093	SAMEA4374745	ERS1286194	MGYS00001512	root	Environmental	Aquatic	Marine	Sediment	NA	10.1002/aps3.1034
ERS1286210	ERR1560109	SAMEA4374761	ERS1286210	MGYS00001512	root	Environmental	Aquatic	Marine	Sediment	NA	10.1002/aps3.1034
ERS1286098	ERR1560013	SAMEA4374649	ERS1286098	MGYS00001512	root	Environmental	Aquatic	Marine	Sediment	NA	10.1002/aps3.1034
ERS1286204	ERR1560103	SAMEA4374755	ERS1286204	MGYS00001512	root	Environmental	Aquatic	Marine	Sediment	NA	10.1002/aps3.1034
ERS1286097	ERR1560012	SAMEA4374648	ERS1286097	MGYS00001512	root	Environmental	Aquatic	Marine	Sediment	NA	10.1002/aps3.1034
ERS1286105	ERR1560020	SAMEA4374656	ERS1286105	MGYS00001512	root	Environmental	Aquatic	Marine	Sediment	NA	10.1002/aps3.1034
ERS1286208	ERR1560107	SAMEA4374759	ERS1286208	MGYS00001512	root	Environmental	Aquatic	Marine	Sediment	NA	10.1002/aps3.1034
ERS1286195	ERR1560094	SAMEA4374746	ERS1286195	MGYS00001512	root	Environmental	Aquatic	Marine	Sediment	NA	10.1002/aps3.1034
ERS1286103	ERR1560018	SAMEA4374654	ERS1286103	MGYS00001512	root	Environmental	Aquatic	Marine	Sediment	NA	10.1002/aps3.1034
ERS1286101	ERR1560016	SAMEA4374652	ERS1286101	MGYS00001512	root	Environmental	Aquatic	Marine	Sediment	NA	10.1002/aps3.1034
ERS1286110	ERR1560025	SAMEA4374661	ERS1286110	MGYS00001512	root	Environmental	Aquatic	Marine	Sediment	NA	10.1002/aps3.1034
ERS1286206	ERR1560105	SAMEA4374757	ERS1286206	MGYS00001512	root	Environmental	Aquatic	Marine	Sediment	NA	10.1002/aps3.1034
ERS1286104	ERR1560019	SAMEA4374655	ERS1286104	MGYS00001512	root	Environmental	Aquatic	Marine	Sediment	NA	10.1002/aps3.1034
ERS1579950	ERR1868855	SAMEA103890782	ERS1579950	MGYS00001583	root	Host-associated	Fish	Digestive system	Foregut	NA	NA
ERS1579932	ERR1868837	SAMEA103890764	ERS1579932	MGYS00001583	root	Host-associated	Fish	Digestive system	Foregut	NA	NA
ERS1579942	ERR1868847	SAMEA103890774	ERS1579942	MGYS00001583	root	Host-associated	Fish	Digestive system	Foregut	NA	NA
ERS1579952	ERR1868857	SAMEA103890784	ERS1579952	MGYS00001583	root	Host-associated	Fish	Digestive system	Foregut	NA	NA
ERS1579945	ERR1868850	SAMEA103890777	ERS1579945	MGYS00001583	root	Host-associated	Fish	Digestive system	Foregut	NA	NA
ERS1579947	ERR1868852	SAMEA103890779	ERS1579947	MGYS00001583	root	Host-associated	Fish	Digestive system	Foregut	NA	NA
ERS1579930	ERR1868835	SAMEA103890762	ERS1579930	MGYS00001583	root	Host-associated	Fish	Digestive system	Foregut	NA	NA
ERS1579948	ERR1868853	SAMEA103890780	ERS1579948	MGYS00001583	root	Host-associated	Fish	Digestive system	Foregut	NA	NA
ERS1579939	ERR1868844	SAMEA103890771	ERS1579939	MGYS00001583	root	Host-associated	Fish	Digestive system	Foregut	NA	NA
ERS1579941	ERR1868846	SAMEA103890773	ERS1579941	MGYS00001583	root	Host-associated	Fish	Digestive system	Foregut	NA	NA
ERS1579925	ERR1868830	SAMEA103890757	ERS1579925	MGYS00001583	root	Host-associated	Fish	Digestive system	Foregut	NA	NA
ERS1579944	ERR1868849	SAMEA103890776	ERS1579944	MGYS00001583	root	Host-associated	Fish	Digestive system	Foregut	NA	NA
ERS1579934	ERR1868839	SAMEA103890766	ERS1579934	MGYS00001583	root	Host-associated	Fish	Digestive system	Foregut	NA	NA
ERS1579938	ERR1868843	SAMEA103890770	ERS1579938	MGYS00001583	root	Host-associated	Fish	Digestive system	Foregut	NA	NA
ERS1579943	ERR1868848	SAMEA103890775	ERS1579943	MGYS00001583	root	Host-associated	Fish	Digestive system	Foregut	NA	NA
ERS1579955	ERR1868860	SAMEA103890787	ERS1579955	MGYS00001583	root	Host-associated	Fish	Digestive system	Foregut	NA	NA
ERS1579927	ERR1868832	SAMEA103890759	ERS1579927	MGYS00001583	root	Host-associated	Fish	Digestive system	Foregut	NA	NA
ERS1579946	ERR1868851	SAMEA103890778	ERS1579946	MGYS00001583	root	Host-associated	Fish	Digestive system	Foregut	NA	NA
ERS1579937	ERR1868842	SAMEA103890769	ERS1579937	MGYS00001583	root	Host-associated	Fish	Digestive system	Foregut	NA	NA
ERS1579933	ERR1868838	SAMEA103890765	ERS1579933	MGYS00001583	root	Host-associated	Fish	Digestive system	Foregut	NA	NA
ERS1579929	ERR1868834	SAMEA103890761	ERS1579929	MGYS00001583	root	Host-associated	Fish	Digestive system	Foregut	NA	NA
ERS1579935	ERR1868840	SAMEA103890767	ERS1579935	MGYS00001583	root	Host-associated	Fish	Digestive system	Foregut	NA	NA
ERS1579953	ERR1868858	SAMEA103890785	ERS1579953	MGYS00001583	root	Host-associated	Fish	Digestive system	Foregut	NA	NA
ERS1222675	ERR1474562	SAMEA4051565	ERS1222675	MGYS00001690	root	Environmental	Aquatic	Freshwater	Lentic	NA	10.1038/srep08605
ERS1222674	ERR1474561	SAMEA4051564	ERS1222674	MGYS00001690	root	Environmental	Aquatic	Freshwater	Lentic	NA	10.1038/srep08605
ERS1222676	ERR1474563	SAMEA4051566	ERS1222676	MGYS00001690	root	Environmental	Aquatic	Freshwater	Lentic	NA	10.1038/srep08605
ERS1222671	ERR1474558	SAMEA4051561	ERS1222671	MGYS00001690	root	Environmental	Aquatic	Freshwater	Lentic	NA	10.1038/srep08605
ERS1222673	ERR1474560	SAMEA4051563	ERS1222673	MGYS00001690	root	Environmental	Aquatic	Freshwater	Lentic	NA	10.1038/srep08605
ERS1222672	ERR1474559	SAMEA4051562	ERS1222672	MGYS00001690	root	Environmental	Aquatic	Freshwater	Lentic	NA	10.1038/srep08605
ERS1719614	ERR1960510	SAMEA104055721	ERS1719614	MGYS00001761	root	Environmental	Terrestrial	Soil	Permafrost	NA	10.1038/s41467-018-03089-z
ERS1719615	ERR1960511	SAMEA104055722	ERS1719615	MGYS00001761	root	Environmental	Terrestrial	Soil	Permafrost	NA	10.1038/s41467-018-03089-z
ERS1719607	ERR1960503	SAMEA104055714	ERS1719607	MGYS00001761	root	Environmental	Terrestrial	Soil	Permafrost	NA	10.1038/s41467-018-03089-z
ERS1719605	ERR1960501	SAMEA104055712	ERS1719605	MGYS00001761	root	Environmental	Terrestrial	Soil	Permafrost	NA	10.1038/s41467-018-03089-z
ERS1719619	ERR1960515	SAMEA104055726	ERS1719619	MGYS00001761	root	Environmental	Terrestrial	Soil	Permafrost	NA	10.1038/s41467-018-03089-z
ERS1719617	ERR1960513	SAMEA104055724	ERS1719617	MGYS00001761	root	Environmental	Terrestrial	Soil	Permafrost	NA	10.1038/s41467-018-03089-z
ERS1719616	ERR1960512	SAMEA104055723	ERS1719616	MGYS00001761	root	Environmental	Terrestrial	Soil	Permafrost	NA	10.1038/s41467-018-03089-z
ERS1719613	ERR1960509	SAMEA104055720	ERS1719613	MGYS00001761	root	Environmental	Terrestrial	Soil	Permafrost	NA	10.1038/s41467-018-03089-z
ERS1719612	ERR1960508	SAMEA104055719	ERS1719612	MGYS00001761	root	Environmental	Terrestrial	Soil	Permafrost	NA	10.1038/s41467-018-03089-z
ERS1719610	ERR1960506	SAMEA104055717	ERS1719610	MGYS00001761	root	Environmental	Terrestrial	Soil	Permafrost	NA	10.1038/s41467-018-03089-z
ERS1719609	ERR1960505	SAMEA104055716	ERS1719609	MGYS00001761	root	Environmental	Terrestrial	Soil	Permafrost	NA	10.1038/s41467-018-03089-z
ERS1719608	ERR1960504	SAMEA104055715	ERS1719608	MGYS00001761	root	Environmental	Terrestrial	Soil	Permafrost	NA	10.1038/s41467-018-03089-z
ERS723591	ERR878283	SAMEA3387434	ERS723591	MGYS00001796	root	Host-associated	Mammals	Digestive system	Large intestine	Fecal	10.1371/journal.pone.0144881
ERS723612	ERR878234	SAMEA3387455	ERS723612	MGYS00001796	root	Host-associated	Mammals	Digestive system	Large intestine	Fecal	10.1371/journal.pone.0144881
ERS723614	ERR878236	SAMEA3387457	ERS723614	MGYS00001796	root	Host-associated	Mammals	Digestive system	Large intestine	Fecal	10.1371/journal.pone.0144881
ERS723595	ERR878217	SAMEA3387438	ERS723595	MGYS00001796	root	Host-associated	Mammals	Digestive system	Large intestine	Fecal	10.1371/journal.pone.0144881
ERS723671	ERR878297	SAMEA3387514	ERS723671	MGYS00001796	root	Host-associated	Mammals	Digestive system	Large intestine	Fecal	10.1371/journal.pone.0144881
ERS723593	ERR878303	SAMEA3387436	ERS723593	MGYS00001796	root	Host-associated	Mammals	Digestive system	Large intestine	Fecal	10.1371/journal.pone.0144881
ERS723663	ERR878288	SAMEA3387506	ERS723663	MGYS00001796	root	Host-associated	Mammals	Digestive system	Large intestine	Fecal	10.1371/journal.pone.0144881
ERS723676	ERR878302	SAMEA3387519	ERS723676	MGYS00001796	root	Host-associated	Mammals	Digestive system	Large intestine	Fecal	10.1371/journal.pone.0144881
ERS723606	ERR878228	SAMEA3387449	ERS723606	MGYS00001796	root	Host-associated	Mammals	Digestive system	Large intestine	Fecal	10.1371/journal.pone.0144881
ERS723624	ERR878247	SAMEA3387467	ERS723624	MGYS00001796	root	Host-associated	Mammals	Digestive system	Large intestine	Fecal	10.1371/journal.pone.0144881
ERS723600	ERR878222	SAMEA3387443	ERS723600	MGYS00001796	root	Host-associated	Mammals	Digestive system	Large intestine	Fecal	10.1371/journal.pone.0144881
ERS723666	ERR878291	SAMEA3387509	ERS723666	MGYS00001796	root	Host-associated	Mammals	Digestive system	Large intestine	Fecal	10.1371/journal.pone.0144881
ERS723638	ERR878261	SAMEA3387481	ERS723638	MGYS00001796	root	Host-associated	Mammals	Digestive system	Large intestine	Fecal	10.1371/journal.pone.0144881
ERS723673	ERR878299	SAMEA3387516	ERS723673	MGYS00001796	root	Host-associated	Mammals	Digestive system	Large intestine	Fecal	10.1371/journal.pone.0144881
ERS723644	ERR878268	SAMEA3387487	ERS723644	MGYS00001796	root	Host-associated	Mammals	Digestive system	Large intestine	Fecal	10.1371/journal.pone.0144881
ERS723639	ERR878263	SAMEA3387482	ERS723639	MGYS00001796	root	Host-associated	Mammals	Digestive system	Large intestine	Fecal	10.1371/journal.pone.0144881
ERS723622	ERR878245	SAMEA3387465	ERS723622	MGYS00001796	root	Host-associated	Mammals	Digestive system	Large intestine	Fecal	10.1371/journal.pone.0144881
ERS723630	ERR878253	SAMEA3387473	ERS723630	MGYS00001796	root	Host-associated	Mammals	Digestive system	Large intestine	Fecal	10.1371/journal.pone.0144881
ERS723597	ERR878219	SAMEA3387440	ERS723597	MGYS00001796	root	Host-associated	Mammals	Digestive system	Large intestine	Fecal	10.1371/journal.pone.0144881
ERS723607	ERR878229	SAMEA3387450	ERS723607	MGYS00001796	root	Host-associated	Mammals	Digestive system	Large intestine	Fecal	10.1371/journal.pone.0144881
ERS723636	ERR878259	SAMEA3387479	ERS723636	MGYS00001796	root	Host-associated	Mammals	Digestive system	Large intestine	Fecal	10.1371/journal.pone.0144881
ERS723627	ERR878250	SAMEA3387470	ERS723627	MGYS00001796	root	Host-associated	Mammals	Digestive system	Large intestine	Fecal	10.1371/journal.pone.0144881
ERS723641	ERR878265	SAMEA3387484	ERS723641	MGYS00001796	root	Host-associated	Mammals	Digestive system	Large intestine	Fecal	10.1371/journal.pone.0144881
ERS723616	ERR878238	SAMEA3387459	ERS723616	MGYS00001796	root	Host-associated	Mammals	Digestive system	Large intestine	Fecal	10.1371/journal.pone.0144881
ERS723632	ERR878255	SAMEA3387475	ERS723632	MGYS00001796	root	Host-associated	Mammals	Digestive system	Large intestine	Fecal	10.1371/journal.pone.0144881
ERS723647	ERR878271	SAMEA3387490	ERS723647	MGYS00001796	root	Host-associated	Mammals	Digestive system	Large intestine	Fecal	10.1371/journal.pone.0144881
ERS723661	ERR878286	SAMEA3387504	ERS723661	MGYS00001796	root	Host-associated	Mammals	Digestive system	Large intestine	Fecal	10.1371/journal.pone.0144881
ERS723609	ERR878231	SAMEA3387452	ERS723609	MGYS00001796	root	Host-associated	Mammals	Digestive system	Large intestine	Fecal	10.1371/journal.pone.0144881
ERS723675	ERR878301	SAMEA3387518	ERS723675	MGYS00001796	root	Host-associated	Mammals	Digestive system	Large intestine	Fecal	10.1371/journal.pone.0144881
ERS723631	ERR878254	SAMEA3387474	ERS723631	MGYS00001796	root	Host-associated	Mammals	Digestive system	Large intestine	Fecal	10.1371/journal.pone.0144881
ERS1847598	ERR2059945	SAMEA104188580	ERS1847598	MGYS00001912	root	Host-associated	Mammals	Digestive system	Fecal	NA	10.1038/s41396-018-0061-9
ERS1847603	ERR2059950	SAMEA104188585	ERS1847603	MGYS00001912	root	Host-associated	Mammals	Digestive system	Fecal	NA	10.1038/s41396-018-0061-9
ERS1847609	ERR2059956	SAMEA104188591	ERS1847609	MGYS00001912	root	Host-associated	Mammals	Digestive system	Fecal	NA	10.1038/s41396-018-0061-9
ERS812544	ERR983263	SAMEA3505395	ERS812544	MGYS00001951	root	Host-associated	Mammals	Digestive system	Stomach	Rumen	10.1186/s12864-015-2032-0
ERS812550	ERR983269	SAMEA3505401	ERS812550	MGYS00001951	root	Host-associated	Mammals	Digestive system	Stomach	Rumen	10.1186/s12864-015-2032-0
ERS812543	ERR983262	SAMEA3505394	ERS812543	MGYS00001951	root	Host-associated	Mammals	Digestive system	Stomach	Rumen	10.1186/s12864-015-2032-0
ERS812545	ERR983264	SAMEA3505396	ERS812545	MGYS00001951	root	Host-associated	Mammals	Digestive system	Stomach	Rumen	10.1186/s12864-015-2032-0
ERS812547	ERR983266	SAMEA3505398	ERS812547	MGYS00001951	root	Host-associated	Mammals	Digestive system	Stomach	Rumen	10.1186/s12864-015-2032-0
ERS812546	ERR983265	SAMEA3505397	ERS812546	MGYS00001951	root	Host-associated	Mammals	Digestive system	Stomach	Rumen	10.1186/s12864-015-2032-0
ERS812549	ERR983268	SAMEA3505400	ERS812549	MGYS00001951	root	Host-associated	Mammals	Digestive system	Stomach	Rumen	10.1186/s12864-015-2032-0
ERS812548	ERR983267	SAMEA3505399	ERS812548	MGYS00001951	root	Host-associated	Mammals	Digestive system	Stomach	Rumen	10.1186/s12864-015-2032-0
ERS846465	ERR1051325	SAMEA3539316	ERS846465	MGYS00002018	root	Environmental	Terrestrial	Soil	Grasslands	NA	10.3389/fmicb.2016.00579
ERS846464	ERR1043166	SAMEA3539315	ERS846464	MGYS00002018	root	Environmental	Terrestrial	Soil	Grasslands	NA	10.3389/fmicb.2016.00579
ERS846466	ERR1044071	SAMEA3539317	ERS846466	MGYS00002018	root	Environmental	Terrestrial	Soil	Grasslands	NA	10.3389/fmicb.2016.00579
ERS846462	ERR1041385	SAMEA3539313	ERS846462	MGYS00002018	root	Environmental	Terrestrial	Soil	Grasslands	NA	10.3389/fmicb.2016.00579
ERS846467	ERR1044072	SAMEA3539318	ERS846467	MGYS00002018	root	Environmental	Terrestrial	Soil	Grasslands	NA	10.3389/fmicb.2016.00579
ERS846468	ERR1051326	SAMEA3539319	ERS846468	MGYS00002018	root	Environmental	Terrestrial	Soil	Grasslands	NA	10.3389/fmicb.2016.00579
ERS846463	ERR1043165	SAMEA3539314	ERS846463	MGYS00002018	root	Environmental	Terrestrial	Soil	Grasslands	NA	10.3389/fmicb.2016.00579
ERS846461	ERR1041384	SAMEA3539312	ERS846461	MGYS00002018	root	Environmental	Terrestrial	Soil	Grasslands	NA	10.3389/fmicb.2016.00579
ERS846458	ERR1035438	SAMEA3539309	ERS846458	MGYS00002018	root	Environmental	Terrestrial	Soil	Permafrost	NA	10.3389/fmicb.2016.00579
ERS846459	ERR1039458	SAMEA3539310	ERS846459	MGYS00002018	root	Environmental	Terrestrial	Soil	Permafrost	NA	10.3389/fmicb.2016.00579
ERS846460	ERR1035441	SAMEA3539311	ERS846460	MGYS00002018	root	Environmental	Terrestrial	Soil	Permafrost	NA	10.3389/fmicb.2016.00579
ERS846450	ERR1017187	SAMEA3539301	ERS846450	MGYS00002018	root	Environmental	Terrestrial	Soil	Permafrost	NA	10.3389/fmicb.2016.00579
ERS846457	ERR1035437	SAMEA3539308	ERS846457	MGYS00002018	root	Environmental	Terrestrial	Soil	Permafrost	NA	10.3389/fmicb.2016.00579
ERS846456	ERR1039457	SAMEA3539307	ERS846456	MGYS00002018	root	Environmental	Terrestrial	Soil	Permafrost	NA	10.3389/fmicb.2016.00579
ERS846451	ERR1034454	SAMEA3539302	ERS846451	MGYS00002018	root	Environmental	Terrestrial	Soil	Permafrost	NA	10.3389/fmicb.2016.00579
ERS846455	ERR1022692	SAMEA3539306	ERS846455	MGYS00002018	root	Environmental	Terrestrial	Soil	Permafrost	NA	10.3389/fmicb.2016.00579
ERS846453	ERR1022687	SAMEA3539304	ERS846453	MGYS00002018	root	Environmental	Terrestrial	Soil	Permafrost	NA	10.3389/fmicb.2016.00579
ERS846452	ERR1019366	SAMEA3539303	ERS846452	MGYS00002018	root	Environmental	Terrestrial	Soil	Permafrost	NA	10.3389/fmicb.2016.00579
SRS1367461	SRR3311145	SAMN04565679	SRS1367461	MGYS00002134	root	Environmental	Aquatic	Marine	Intertidal zone	Microbialites	10.1111/1462-2920.13456
SRS1367458	SRR3311162	SAMN04565677	SRS1367458	MGYS00002134	root	Environmental	Aquatic	Marine	Intertidal zone	Microbialites	10.1111/1462-2920.13456
SRS1367460	SRR3310984	SAMN04565678	SRS1367460	MGYS00002134	root	Environmental	Aquatic	Marine	Intertidal zone	Microbialites	10.1111/1462-2920.13456
SRS1367454	SRR3311153	SAMN04565681	SRS1367454	MGYS00002134	root	Environmental	Aquatic	Marine	Intertidal zone	Microbialites	10.1111/1462-2920.13456
SRS1367424	SRR3310977	SAMN04565676	SRS1367424	MGYS00002134	root	Environmental	Aquatic	Marine	Intertidal zone	Microbialites	10.1111/1462-2920.13456
ERS2176284	ERR2281802	SAMEA104565000	ERS2176284	MGYS00002286	root	Environmental	Aquatic	Marine	Coastal	NA	NA
ERS2176281	ERR2281799	SAMEA104564997	ERS2176281	MGYS00002286	root	Environmental	Aquatic	Marine	Coastal	NA	NA
ERS2176285	ERR2281803	SAMEA104565001	ERS2176285	MGYS00002286	root	Environmental	Aquatic	Marine	Coastal	NA	NA
ERS2176291	ERR2281809	SAMEA104565007	ERS2176291	MGYS00002286	root	Environmental	Aquatic	Marine	Coastal	NA	NA
ERS2176288	ERR2281806	SAMEA104565004	ERS2176288	MGYS00002286	root	Environmental	Aquatic	Marine	Coastal	NA	NA
ERS2176290	ERR2281808	SAMEA104565006	ERS2176290	MGYS00002286	root	Environmental	Aquatic	Marine	Coastal	NA	NA
ERS2176280	ERR2281798	SAMEA104564996	ERS2176280	MGYS00002286	root	Environmental	Aquatic	Marine	Coastal	NA	NA
ERS2176286	ERR2281804	SAMEA104565002	ERS2176286	MGYS00002286	root	Environmental	Aquatic	Marine	Coastal	NA	NA
ERS2176283	ERR2281801	SAMEA104564999	ERS2176283	MGYS00002286	root	Environmental	Aquatic	Marine	Coastal	NA	NA
ERS2176289	ERR2281807	SAMEA104565005	ERS2176289	MGYS00002286	root	Environmental	Aquatic	Marine	Coastal	NA	NA
ERS2176287	ERR2281805	SAMEA104565003	ERS2176287	MGYS00002286	root	Environmental	Aquatic	Marine	Coastal	NA	NA
ERS2176282	ERR2281800	SAMEA104564998	ERS2176282	MGYS00002286	root	Environmental	Aquatic	Marine	Coastal	NA	NA
ERS2464055	ERR2560641	SAMEA4643406	ERS2464055	MGYS00002388	root	Host-associated	Mammals	Digestive system	Large intestine	NA	10.7554/eLife.37816
ERS2464028	ERR2560559	SAMEA4643379	ERS2464028	MGYS00002388	root	Host-associated	Mammals	Digestive system	Large intestine	NA	10.7554/eLife.37816
ERS2464054	ERR2560637	SAMEA4643405	ERS2464054	MGYS00002388	root	Host-associated	Mammals	Digestive system	Large intestine	NA	10.7554/eLife.37816
ERS2867121	ERR2863826	SAMEA5055945	ERS2867121	MGYS00003472	root	Host-associated	Animal	Digestive system	Fecal	NA	NA
ERS2867115	ERR2863824	SAMEA5055939	ERS2867115	MGYS00003472	root	Host-associated	Animal	Digestive system	Fecal	NA	NA
ERS2867118	ERR2863819	SAMEA5055942	ERS2867118	MGYS00003472	root	Host-associated	Animal	Digestive system	Fecal	NA	NA
ERS2867128	ERR2863810	SAMEA5055952	ERS2867128	MGYS00003472	root	Host-associated	Animal	Digestive system	Fecal	NA	NA
ERS2867130	ERR2863807	SAMEA5055954	ERS2867130	MGYS00003472	root	Host-associated	Animal	Digestive system	Fecal	NA	NA
ERS2867116	ERR2863820	SAMEA5055940	ERS2867116	MGYS00003472	root	Host-associated	Animal	Digestive system	Fecal	NA	NA
ERS2867122	ERR2863816	SAMEA5055946	ERS2867122	MGYS00003472	root	Host-associated	Animal	Digestive system	Fecal	NA	NA
ERS2867119	ERR2863822	SAMEA5055943	ERS2867119	MGYS00003472	root	Host-associated	Animal	Digestive system	Fecal	NA	NA
ERS2867127	ERR2863828	SAMEA5055951	ERS2867127	MGYS00003472	root	Host-associated	Animal	Digestive system	Fecal	NA	NA
ERS2867120	ERR2863821	SAMEA5055944	ERS2867120	MGYS00003472	root	Host-associated	Animal	Digestive system	Fecal	NA	NA
ERS2867137	ERR2863812	SAMEA5055961	ERS2867137	MGYS00003472	root	Host-associated	Animal	Digestive system	Fecal	NA	NA
ERS2867124	ERR2863817	SAMEA5055948	ERS2867124	MGYS00003472	root	Host-associated	Animal	Digestive system	Fecal	NA	NA
ERS2085102	ERR2241657	SAMEA104467160	ERS2085102	MGYS00003488	root	Host-associated	Animal	Digestive system	Fecal	NA	10.7554/eLife.37816
ERS2085248	ERR2241803	SAMEA104467306	ERS2085248	MGYS00003488	root	Host-associated	Animal	Digestive system	Fecal	NA	10.7554/eLife.37816
ERS2085180	ERR2241735	SAMEA104467238	ERS2085180	MGYS00003488	root	Host-associated	Animal	Digestive system	Fecal	NA	10.7554/eLife.37816
ERS2085273	ERR2241828	SAMEA104467331	ERS2085273	MGYS00003488	root	Host-associated	Animal	Digestive system	Fecal	NA	10.7554/eLife.37816
ERS2085352	ERR2241907	SAMEA104467410	ERS2085352	MGYS00003488	root	Host-associated	Animal	Digestive system	Fecal	NA	10.7554/eLife.37816
ERS2085138	ERR2241693	SAMEA104467196	ERS2085138	MGYS00003488	root	Host-associated	Animal	Digestive system	Fecal	NA	10.7554/eLife.37816
ERS2085366	ERR2241921	SAMEA104467424	ERS2085366	MGYS00003488	root	Host-associated	Animal	Digestive system	Fecal	NA	10.7554/eLife.37816
ERS2085337	ERR2241892	SAMEA104467395	ERS2085337	MGYS00003488	root	Host-associated	Animal	Digestive system	Fecal	NA	10.7554/eLife.37816
ERS2085182	ERR2241737	SAMEA104467240	ERS2085182	MGYS00003488	root	Host-associated	Animal	Digestive system	Fecal	NA	10.7554/eLife.37816
ERS2085187	ERR2241742	SAMEA104467245	ERS2085187	MGYS00003488	root	Host-associated	Animal	Digestive system	Fecal	NA	10.7554/eLife.37816
ERS2085269	ERR2241824	SAMEA104467327	ERS2085269	MGYS00003488	root	Host-associated	Animal	Digestive system	Fecal	NA	10.7554/eLife.37816
ERS2085201	ERR2241756	SAMEA104467259	ERS2085201	MGYS00003488	root	Host-associated	Animal	Digestive system	Fecal	NA	10.7554/eLife.37816
ERS2085192	ERR2241747	SAMEA104467250	ERS2085192	MGYS00003488	root	Host-associated	Animal	Digestive system	Fecal	NA	10.7554/eLife.37816
ERS2085340	ERR2241895	SAMEA104467398	ERS2085340	MGYS00003488	root	Host-associated	Animal	Digestive system	Fecal	NA	10.7554/eLife.37816
ERS2085281	ERR2241836	SAMEA104467339	ERS2085281	MGYS00003488	root	Host-associated	Animal	Digestive system	Fecal	NA	10.7554/eLife.37816
ERS2085258	ERR2245466	SAMEA104467316	ERS2085258	MGYS00003488	root	Host-associated	Animal	Digestive system	Fecal	NA	10.7554/eLife.37816
ERS2085318	ERR2245485	SAMEA104467376	ERS2085318	MGYS00003488	root	Host-associated	Animal	Digestive system	Fecal	NA	10.7554/eLife.37816
ERS2085225	ERR2241780	SAMEA104467283	ERS2085225	MGYS00003488	root	Host-associated	Animal	Digestive system	Fecal	NA	10.7554/eLife.37816
ERS2085389	ERR2241944	SAMEA104467447	ERS2085389	MGYS00003488	root	Host-associated	Animal	Digestive system	Fecal	NA	10.7554/eLife.37816
ERS2085321	ERR2245488	SAMEA104467379	ERS2085321	MGYS00003488	root	Host-associated	Animal	Digestive system	Fecal	NA	10.7554/eLife.37816
ERS2085221	ERR2241776	SAMEA104467279	ERS2085221	MGYS00003488	root	Host-associated	Animal	Digestive system	Fecal	NA	10.7554/eLife.37816
ERS2085150	ERR2241705	SAMEA104467208	ERS2085150	MGYS00003488	root	Host-associated	Animal	Digestive system	Fecal	NA	10.7554/eLife.37816
ERS2085097	ERR2241652	SAMEA104467155	ERS2085097	MGYS00003488	root	Host-associated	Animal	Digestive system	Fecal	NA	10.7554/eLife.37816
ERS2085267	ERR2241822	SAMEA104467325	ERS2085267	MGYS00003488	root	Host-associated	Animal	Digestive system	Fecal	NA	10.7554/eLife.37816
ERS2085081	ERR2245446	SAMEA104467139	ERS2085081	MGYS00003488	root	Host-associated	Animal	Digestive system	Fecal	NA	10.7554/eLife.37816
ERS2085419	ERR2241974	SAMEA104467477	ERS2085419	MGYS00003488	root	Host-associated	Animal	Digestive system	Fecal	NA	10.7554/eLife.37816
ERS2085357	ERR2241912	SAMEA104467415	ERS2085357	MGYS00003488	root	Host-associated	Animal	Digestive system	Fecal	NA	10.7554/eLife.37816
ERS2876946	ERR2868532	SAMEA5065784	ERS2876946	MGYS00003605	root	Environmental	Aquatic	Freshwater	Sediment	NA	NA
ERS2876948	ERR2868534	SAMEA5065786	ERS2876948	MGYS00003605	root	Environmental	Aquatic	Freshwater	Sediment	NA	NA
ERS2876944	ERR2868530	SAMEA5065782	ERS2876944	MGYS00003605	root	Environmental	Aquatic	Freshwater	Sediment	NA	NA
ERS2876947	ERR2868533	SAMEA5065785	ERS2876947	MGYS00003605	root	Environmental	Aquatic	Freshwater	Sediment	NA	NA
ERS2876943	ERR2868529	SAMEA5065781	ERS2876943	MGYS00003605	root	Environmental	Aquatic	Freshwater	Sediment	NA	NA
ERS2876942	ERR2868528	SAMEA5065780	ERS2876942	MGYS00003605	root	Environmental	Aquatic	Freshwater	Sediment	NA	NA
ERS2876945	ERR2868531	SAMEA5065783	ERS2876945	MGYS00003605	root	Environmental	Aquatic	Freshwater	Sediment	NA	NA
ERS2876949	ERR2868535	SAMEA5065787	ERS2876949	MGYS00003605	root	Environmental	Aquatic	Freshwater	Sediment	NA	NA
ERS2876950	ERR2868536	SAMEA5065788	ERS2876950	MGYS00003605	root	Environmental	Aquatic	Freshwater	Sediment	NA	NA
SRS963313	SRR2067709	SAMN03400201	SRS963313	MGYS00003658	root	Environmental	Aquatic	Freshwater	Groundwater	Mine drainage	10.1016/j.gdata.2016.11.004
SRS963627	SRR2068095	SAMN03400203	SRS963627	MGYS00003658	root	Environmental	Aquatic	Freshwater	Groundwater	Mine drainage	10.1016/j.gdata.2016.11.004
SRS963594	SRR2068056	SAMN03400202	SRS963594	MGYS00003658	root	Environmental	Aquatic	Freshwater	Groundwater	Mine drainage	10.1016/j.gdata.2016.11.004
ERS1546719	ERR2407577	SAMEA81453418	ERS1546719	MGYS00004547	root	Environmental	Aquatic	Non-marine Saline and Alkaline	Saline	Microbial mats	NA
ERS1546720	ERR2437277	SAMEA81454168	ERS1546720	MGYS00004547	root	Environmental	Aquatic	Non-marine Saline and Alkaline	Saline	Microbial mats	NA

## Sheet: Table S1C
dataset_name	Sample	subjectID	country	SRA_accession	PMID
AsnicarF_2017	MV_FEM1_t1Q14	MV_FEM1	ITA	SRR4052043	28144631
AsnicarF_2017	MV_FEM2_t1Q14	MV_FEM2	ITA	SRR4052044	28144631
AsnicarF_2017	MV_FEM3_t1Q14	MV_FEM3	ITA	SRR4052023	28144631
AsnicarF_2017	MV_FEM4_t1Q14	MV_FEM4	ITA	SRR4052024	28144631
AsnicarF_2017	MV_FEM4_t2Q15	MV_FEM4	ITA	SRR4052025	28144631
AsnicarF_2017	MV_FEM5_t1Q14	MV_FEM5	ITA	SRR4052026	28144631
AsnicarF_2017	MV_FEM5_t2Q14	MV_FEM5	ITA	SRR4052027	28144631
AsnicarF_2017	MV_FEM5_t3Q15	MV_FEM5	ITA	SRR4052028	28144631
Bengtsson-PalmeJ_2015	TRAVELRES1	TRAVELRES1_2	SWE	ERR636349	26259788
Bengtsson-PalmeJ_2015	TRAVELRES10	TRAVELRES9_10	SWE	ERR636358	26259788
Bengtsson-PalmeJ_2015	TRAVELRES11	TRAVELRES11_12	SWE	ERR636359	26259788
Bengtsson-PalmeJ_2015	TRAVELRES12	TRAVELRES11_12	SWE	ERR636360	26259788
Bengtsson-PalmeJ_2015	TRAVELRES13	TRAVELRES13_14	SWE	ERR636361	26259788
Bengtsson-PalmeJ_2015	TRAVELRES14	TRAVELRES13_14	SWE	ERR636362	26259788
Bengtsson-PalmeJ_2015	TRAVELRES15	TRAVELRES15_16	SWE	ERR636363	26259788
Bengtsson-PalmeJ_2015	TRAVELRES16	TRAVELRES15_16	SWE	ERR636364	26259788
Bengtsson-PalmeJ_2015	TRAVELRES17	TRAVELRES17_18	SWE	ERR636365	26259788
Bengtsson-PalmeJ_2015	TRAVELRES18	TRAVELRES17_18	SWE	ERR636366	26259788
Bengtsson-PalmeJ_2015	TRAVELRES19	TRAVELRES19_20	SWE	ERR636367	26259788
Bengtsson-PalmeJ_2015	TRAVELRES2	TRAVELRES1_2	SWE	ERR636350	26259788
Bengtsson-PalmeJ_2015	TRAVELRES20	TRAVELRES19_20	SWE	ERR636368	26259788
Bengtsson-PalmeJ_2015	TRAVELRES21	TRAVELRES21_22	SWE	ERR636369	26259788
Bengtsson-PalmeJ_2015	TRAVELRES22	TRAVELRES21_22	SWE	ERR636370	26259788
Bengtsson-PalmeJ_2015	TRAVELRES23	TRAVELRES23_24	SWE	ERR636371	26259788
Bengtsson-PalmeJ_2015	TRAVELRES24	TRAVELRES23_24	SWE	ERR636372	26259788
Bengtsson-PalmeJ_2015	TRAVELRES25	TRAVELRES25_26	SWE	ERR636373	26259788
Bengtsson-PalmeJ_2015	TRAVELRES26	TRAVELRES25_26	SWE	ERR636374	26259788
Bengtsson-PalmeJ_2015	TRAVELRES27	TRAVELRES27_28	SWE	ERR636375	26259788
Bengtsson-PalmeJ_2015	TRAVELRES28	TRAVELRES27_28	SWE	ERR636376	26259788
Bengtsson-PalmeJ_2015	TRAVELRES29	TRAVELRES29_30	SWE	ERR636377	26259788
Bengtsson-PalmeJ_2015	TRAVELRES3	TRAVELRES3_4	SWE	ERR636351	26259788
Bengtsson-PalmeJ_2015	TRAVELRES30	TRAVELRES29_30	SWE	ERR636378	26259788
Bengtsson-PalmeJ_2015	TRAVELRES31	TRAVELRES31_32	SWE	ERR636379	26259788
Bengtsson-PalmeJ_2015	TRAVELRES32	TRAVELRES31_32	SWE	ERR636380	26259788
Bengtsson-PalmeJ_2015	TRAVELRES33	TRAVELRES33_34	SWE	ERR636381	26259788
Bengtsson-PalmeJ_2015	TRAVELRES34	TRAVELRES33_34	SWE	ERR636382	26259788
Bengtsson-PalmeJ_2015	TRAVELRES35	TRAVELRES35_36	SWE	ERR636383	26259788
Bengtsson-PalmeJ_2015	TRAVELRES36	TRAVELRES35_36	SWE	ERR636384	26259788
Bengtsson-PalmeJ_2015	TRAVELRES37	TRAVELRES37_38	SWE	ERR636385	26259788
Bengtsson-PalmeJ_2015	TRAVELRES38	TRAVELRES37_38	SWE	ERR636386	26259788
Bengtsson-PalmeJ_2015	TRAVELRES39	TRAVELRES39_40	SWE	ERR636387	26259788
Bengtsson-PalmeJ_2015	TRAVELRES4	TRAVELRES3_4	SWE	ERR636352	26259788
Bengtsson-PalmeJ_2015	TRAVELRES40	TRAVELRES39_40	SWE	ERR636388	26259788
Bengtsson-PalmeJ_2015	TRAVELRES41	TRAVELRES41_42	SWE	ERR636389	26259788
Bengtsson-PalmeJ_2015	TRAVELRES42	TRAVELRES41_42	SWE	ERR636390	26259788
Bengtsson-PalmeJ_2015	TRAVELRES43	TRAVELRES43_44	SWE	ERR636391	26259788
Bengtsson-PalmeJ_2015	TRAVELRES44	TRAVELRES43_44	SWE	ERR636392	26259788
Bengtsson-PalmeJ_2015	TRAVELRES45	TRAVELRES45_46	SWE	ERR636393	26259788
Bengtsson-PalmeJ_2015	TRAVELRES46	TRAVELRES45_46	SWE	ERR636394	26259788
Bengtsson-PalmeJ_2015	TRAVELRES47	TRAVELRES47_48	SWE	ERR636395	26259788
Bengtsson-PalmeJ_2015	TRAVELRES48	TRAVELRES47_48	SWE	ERR636396	26259788
Bengtsson-PalmeJ_2015	TRAVELRES49	TRAVELRES49_50	SWE	ERR636397	26259788
Bengtsson-PalmeJ_2015	TRAVELRES5	TRAVELRES5_6	SWE	ERR636353	26259788
Bengtsson-PalmeJ_2015	TRAVELRES50	TRAVELRES49_50	SWE	ERR636398	26259788
Bengtsson-PalmeJ_2015	TRAVELRES51	TRAVELRES51_52	SWE	ERR636399	26259788
Bengtsson-PalmeJ_2015	TRAVELRES52	TRAVELRES51_52	SWE	ERR636400	26259788
Bengtsson-PalmeJ_2015	TRAVELRES53	TRAVELRES53_54	SWE	ERR636401	26259788
Bengtsson-PalmeJ_2015	TRAVELRES54	TRAVELRES53_54	SWE	ERR636402	26259788
Bengtsson-PalmeJ_2015	TRAVELRES55	TRAVELRES55_56	SWE	ERR636403	26259788
Bengtsson-PalmeJ_2015	TRAVELRES56	TRAVELRES55_56	SWE	ERR636404	26259788
Bengtsson-PalmeJ_2015	TRAVELRES57	TRAVELRES57_58	SWE	ERR636405	26259788
Bengtsson-PalmeJ_2015	TRAVELRES58	TRAVELRES57_58	SWE	ERR636406	26259788
Bengtsson-PalmeJ_2015	TRAVELRES59	TRAVELRES59_60	SWE	ERR636407	26259788
Bengtsson-PalmeJ_2015	TRAVELRES6	TRAVELRES5_6	SWE	ERR636354	26259788
Bengtsson-PalmeJ_2015	TRAVELRES60	TRAVELRES59_60	SWE	ERR636408	26259788
Bengtsson-PalmeJ_2015	TRAVELRES61	TRAVELRES61_62	SWE	ERR636409	26259788
Bengtsson-PalmeJ_2015	TRAVELRES62	TRAVELRES61_62	SWE	ERR636410	26259788
Bengtsson-PalmeJ_2015	TRAVELRES63	TRAVELRES63_64	SWE	ERR636411	26259788
Bengtsson-PalmeJ_2015	TRAVELRES64	TRAVELRES63_64	SWE	ERR636412	26259788
Bengtsson-PalmeJ_2015	TRAVELRES65	TRAVELRES65_66	SWE	ERR636413	26259788
Bengtsson-PalmeJ_2015	TRAVELRES66	TRAVELRES65_66	SWE	ERR636414	26259788
Bengtsson-PalmeJ_2015	TRAVELRES67	TRAVELRES67_68	SWE	ERR636415	26259788
Bengtsson-PalmeJ_2015	TRAVELRES68	TRAVELRES67_68	SWE	ERR636416	26259788
Bengtsson-PalmeJ_2015	TRAVELRES69	TRAVELRES68_69	SWE	ERR636417	26259788
Bengtsson-PalmeJ_2015	TRAVELRES7	TRAVELRES7_8	SWE	ERR636355	26259788
Bengtsson-PalmeJ_2015	TRAVELRES70	TRAVELRES70_71	SWE	ERR636418	26259788
Bengtsson-PalmeJ_2015	TRAVELRES8	TRAVELRES7_8	SWE	ERR636356	26259788
Bengtsson-PalmeJ_2015	TRAVELRES9	TRAVELRES9_10	SWE	ERR636357	26259788
BritoIL_2016	M1.20.ST	M1.20	FJI	SRR2227561;SRR2226874;SRR2228161;SRR2192756;SRR2192831;SRR2193437;SRR2193552;SRR2193844;SRR2193868;SRR2193955;SRR2194032;SRR2192741;SRR2193612;SRR2193890;SRR2194107;SRR2194650;SRR2194845;SRR2194940;SRR2194979	27409808
BritoIL_2016	M1.22.ST	M1.22	FJI	SRR2250199;SRR2250295;SRR2228053;SRR2187632;SRR2187640;SRR2187679;SRR2188031;SRR2188033;SRR2188061;SRR2188070;SRR2188079;SRR2188721;SRR2188752;SRR2188757;SRR2188980;SRR2188982;SRR2189008;SRR2189033;SRR2189047	27409808
BritoIL_2016	M1.23.ST	M1.23	FJI	SRR2227356;SRR2227641;SRR2227893;SRR2227959;SRR2228027;SRR2228187;SRR2228188;SRR2228240;SRR2250477;SRR2250560;SRR2226901;SRR2227335;SRR2227992;SRR2228040;SRR2228355;SRR2228638	27409808
BritoIL_2016	M1.24.ST	M1.24	FJI	SRR2227725;SRR2190353;SRR2190373;SRR2190383;SRR2190384;SRR2190386;SRR2190387;SRR2190388;SRR2190390;SRR2246502;SRR2246695;SRR2192793;SRR2193463;SRR2193627;SRR2193771;SRR2193909;SRR2194116;SRR2194617;SRR2194918	27409808
BritoIL_2016	M1.25.ST	M1.25	FJI	SRR2222510;SRR2222713;SRR2222425;SRR2187399;SRR2187402;SRR2187410;SRR2187433;SRR2187555;SRR2187568;SRR2187570;SRR2187578;SRR2191091;SRR2191092;SRR2191116;SRR2191431;SRR2191445;SRR2191465;SRR2191476;SRR2191489	27409808
BritoIL_2016	M1.26.ST	M1.26	FJI	SRR2250547;SRR2248241;SRR2249667;SRR2191947;SRR2191949;SRR2191958;SRR2191959;SRR2191962;SRR2191963;SRR2191967;SRR2191970;SRR2193587;SRR2193630;SRR2193656;SRR2193945;SRR2193965;SRR2194052;SRR2194509;SRR2194593	27409808
BritoIL_2016	M1.27.ST	M1.27	FJI	SRR2226815;SRR2246305;SRR2250404;SRR2193414;SRR2193438;SRR2193788;SRR2193933;SRR2194857;SRR2193622;SRR2193450;SRR2194933;SRR2199368;SRR2199370;SRR2199457;SRR2199616;SRR2199619;SRR2199633;SRR2199636;SRR2199640	27409808
BritoIL_2016	M1.29.ST	M1.29	FJI	SRR2222914;SRR2222986;SRR2245508;SRR2245632;SRR2246421;SRR2247155;SRR2247424;SRR2248472;SRR2249393;SRR2250458;SRR2244414;SRR2244842;SRR2245515;SRR2247470;SRR2250273;SRR2250606	27409808
BritoIL_2016	M1.35.ST	M1.35	FJI	SRR2231325;SRR2231734;SRR2236547;SRR2236770;SRR2236872;SRR2237094;SRR2237349;SRR2237586;SRR2225701;SRR2225732;SRR2237433;SRR2237595;SRR2249209;SRR2249403;SRR2250600;SRR2250601	27409808
BritoIL_2016	M1.36.ST	M1.36	FJI	SRR2227877;SRR2228044;SRR2227439;SRR2227942;SRR2227971;SRR2228041;SRR2228428;SRR2228682;SRR2237492;SRR2245563;SRR2247767;SRR2249414;SRR2249433;SRR2250239;SRR2250413;SRR2250663	27409808
BritoIL_2016	M1.37.ST	M1.37	FJI	SRR2250248;SRR2250908;SRR2244834;SRR2245590;SRR2249372;SRR2250337;SRR2250509;SRR2250656;SRR2236785;SRR2237185;SRR2237333;SRR2237411;SRR2237484;SRR2237525;SRR2237690;SRR2237716	27409808
BritoIL_2016	M1.38.ST	M1.38	FJI	SRR2231290;SRR2231340;SRR2187396;SRR2187404;SRR2187414;SRR2187419;SRR2187422;SRR2187442;SRR2187451;SRR2187452;SRR2187638;SRR2187660;SRR2187676;SRR2187942;SRR2187959;SRR2187969;SRR2187971;SRR2188007;SRR2244782	27409808
BritoIL_2016	M1.42.ST	M1.42	FJI	SRR2228302;SRR2228645;SRR2199171;SRR2199313;SRR2199345;SRR2199428;SRR2199527;SRR2199622;SRR2199625;SRR2199649;SRR2193430;SRR2193553;SRR2193575;SRR2193583;SRR2193628;SRR2193808;SRR2194628;SRR2194802;SRR2231266	27409808
BritoIL_2016	M1.44.ST	M1.44	FJI	SRR2228184;SRR2227373;SRR2228207;SRR2188719;SRR2188730;SRR2188735;SRR2188739;SRR2188762;SRR2188993;SRR2189003;SRR2189024;SRR2193545;SRR2193574;SRR2193888;SRR2193899;SRR2194582;SRR2194652;SRR2194920;SRR2195000	27409808
BritoIL_2016	M1.48.ST	M1.48	FJI	SRR2231808;SRR2231832;SRR2193352;SRR2193366;SRR2193412;SRR2193454;SRR2193624;SRR2193852;SRR2194059;SRR2194612;SRR2231809;SRR2195750;SRR2195802;SRR2195846;SRR2195850;SRR2195876;SRR2195889;SRR2195896;SRR2195914	27409808
BritoIL_2016	M1.52.ST	M1.52	FJI	SRR2227543;SRR2246957;SRR2249225;SRR2198951;SRR2198955;SRR2198973;SRR2199172;SRR2199243;SRR2199392;SRR2199429;SRR2199606;SRR2188767;SRR2188769;SRR2188777;SRR2188778;SRR2188994;SRR2189011;SRR2189017;SRR2189032	27409808
BritoIL_2016	M1.57.ST	M1.57	FJI	SRR2231151;SRR2231823;SRR2225618;SRR2198961;SRR2198972;SRR2199221;SRR2199244;SRR2199256;SRR2199454;SRR2199458;SRR2199631;SRR2198952;SRR2198971;SRR2199241;SRR2199314;SRR2199369;SRR2199603;SRR2199638;SRR2199650	27409808
BritoIL_2016	M1.59.ST	M1.59	FJI	SRR2225824;SRR2225853;SRR2225828;SRR2225831;SRR2225841;SRR2225842;SRR2225843;SRR2225847;SRR2225849;SRR2225852;SRR2237394;SRR2244492;SRR2248436;SRR2249306;SRR2250251;SRR2251368	27409808
BritoIL_2016	M1.61.ST	M1.61	FJI	SRR2244374;SRR2245526;SRR2246417;SRR2198966;SRR2198969;SRR2199342;SRR2199601;SRR2199610;SRR2199662;SRR2199672;SRR2199679;SRR2192774;SRR2193453;SRR2193782;SRR2193892;SRR2194616;SRR2194880;SRR2194961;SRR2194974	27409808
BritoIL_2016	M1.62.ST	M1.62	FJI	SRR2250514;SRR2249386;SRR2250499;SRR2193979;SRR2194037;SRR2194517;SRR2194581;SRR2194603;SRR2194609;SRR2194613;SRR2194868;SRR2192791;SRR2192811;SRR2193338;SRR2193621;SRR2193872;SRR2193882;SRR2194642;SRR2194982	27409808
BritoIL_2016	M1.63.ST	M1.63	FJI	SRR2226949;SRR2246743;SRR2251650;SRR2187635;SRR2187637;SRR2187650;SRR2187680;SRR2187968;SRR2188006;SRR2188081;SRR2188479;SRR2195844;SRR2195845;SRR2195854;SRR2195856;SRR2195864;SRR2195898;SRR2195906;SRR2195913	27409808
BritoIL_2016	M1.64.ST	M1.64	FJI	SRR2231336;SRR2244403;SRR2251599;SRR2193593;SRR2193637;SRR2193654;SRR2193834;SRR2193913;SRR2194548;SRR2194589;SRR2194896;SRR2188720;SRR2188741;SRR2188766;SRR2188972;SRR2188977;SRR2189028;SRR2189036;SRR2189044	27409808
BritoIL_2016	M1.65.ST	M1.65	FJI	SRR2225747;SRR2248180;SRR2250282;SRR2192800;SRR2192817;SRR2193322;SRR2193635;SRR2193644;SRR2193659;SRR2194649;SRR2194947;SRR2188722;SRR2188724;SRR2188731;SRR2188771;SRR2188773;SRR2188978;SRR2188998;SRR2189019	27409808
BritoIL_2016	M2.31.ST	M2.31	FJI	SRR2227637;SRR2228206;SRR2192738;SRR2193333;SRR2193335;SRR2193413;SRR2193451;SRR2193584;SRR2194873;SRR2194913;SRR2191095;SRR2191100;SRR2191143;SRR2191150;SRR2191437;SRR2191444;SRR2191457;SRR2191464;SRR2247138	27409808
BritoIL_2016	M2.32.ST	M2.32	FJI	SRR2225802;SRR2225837;SRR2225822;SRR2225834;SRR2225835;SRR2225844;SRR2225846;SRR2225885;SRR2244544;SRR2244766;SRR2245651;SRR2250274;SRR2250280;SRR2250626;SRR2251609;SRR2251626	27409808
BritoIL_2016	M2.33.ST	M2.33	FJI	SRR2250481;SRR2251542;SRR2244608;SRR2246408;SRR2248193;SRR2249281;SRR2249396;SRR2250381;SRR2250470;SRR2250598;SRR2244389;SRR2244699;SRR2246288;SRR2246295;SRR2249273;SRR2250325	27409808
BritoIL_2016	M2.36.ST	M2.36	FJI	SRR2236790;SRR2237436;SRR2237487;SRR2249314;SRR2249325;SRR2251647;SRR2236745;SRR2249308;SRR2244747;SRR2245355;SRR2245657;SRR2247081;SRR2249338;SRR2249387;SRR2250306;SRR2250529	27409808
BritoIL_2016	M2.37.ST	M2.37	FJI	SRR2192758;SRR2192815;SRR2193590;SRR2193650;SRR2194025;SRR2194841;SRR2194867;SRR2194950;SRR2246351;SRR2248255;SRR2246280;SRR2192753;SRR2193541;SRR2193559;SRR2193613;SRR2193785;SRR2194034;SRR2194847;SRR2194915	27409808
BritoIL_2016	M2.38.ST	M2.38	FJI	SRR2245578;SRR2250339;SRR2250741;SRR2195755;SRR2195772;SRR2195841;SRR2195852;SRR2195860;SRR2195875;SRR2195878;SRR2195901;SRR2188452;SRR2188456;SRR2188485;SRR2188487;SRR2188488;SRR2188503;SRR2188504;SRR2188520	27409808
BritoIL_2016	M2.39.ST	M2.39	FJI	SRR2222805;SRR2223025;SRR2223058;SRR2223077;SRR2223100;SRR2223180;SRR2222810;SRR2222814;SRR2222817;SRR2222820;SRR2222928;SRR2223023;SRR2223061;SRR2223102;SRR2249814;SRR2250359	27409808
BritoIL_2016	M2.40.ST	M2.40	FJI	SRR2245604;SRR2246329;SRR2251135;SRR2198977;SRR2198983;SRR2199340;SRR2199367;SRR2199623;SRR2199630;SRR2199644;SRR2199671;SRR2191098;SRR2191123;SRR2191142;SRR2191177;SRR2191446;SRR2191467;SRR2191479;SRR2191491	27409808
BritoIL_2016	M2.41.ST	M2.41	FJI	SRR2231780;SRR2232019;SRR2198956;SRR2198968;SRR2198974;SRR2198978;SRR2199341;SRR2199596;SRR2199641;SRR2199651;SRR2231694;SRR2192798;SRR2193547;SRR2193660;SRR2193925;SRR2194053;SRR2194534;SRR2194542;SRR2194606	27409808
BritoIL_2016	M2.44.ST	M2.44	FJI	SRR2222398;SRR2222413;SRR2228671;SRR2193442;SRR2193452;SRR2193557;SRR2193652;SRR2193775;SRR2194026;SRR2194038;SRR2194061;SRR2193610;SRR2193951;SRR2194013;SRR2194126;SRR2194608;SRR2194911;SRR2194926;SRR2194932	27409808
BritoIL_2016	M2.45.ST	M2.45	FJI	SRR2225611;SRR2225634;SRR2231349;SRR2194510;SRR2194640;SRR2194836;SRR2194879;SRR2194888;SRR2194983;SRR2198954;SRR2199118;SRR2192809;SRR2193340;SRR2193360;SRR2193655;SRR2193793;SRR2193849;SRR2193983;SRR2194620	27409808
BritoIL_2016	M2.46.ST	M2.46	FJI	SRR2231785;SRR2193408;SRR2193455;SRR2193533;SRR2193653;SRR2194130;SRR2194843;SRR2194885;SRR2194990;SRR2191102;SRR2191110;SRR2192746;SRR2193519;SRR2193616;SRR2194016;SRR2194641;SRR2191094;SRR2237449;SRR2249282	27409808
BritoIL_2016	M2.48.ST	M2.48	FJI	SRR2192803;SRR2193908;SRR2194550;SRR2194883;SRR2194898;SRR2194919;SRR2194954;SRR2193353;SRR2231822;SRR2226826;SRR2228798;SRR2198967;SRR2198975;SRR2199449;SRR2199452;SRR2199460;SRR2199615;SRR2199656;SRR2199669	27409808
BritoIL_2016	M2.49.ST	M2.49	FJI	SRR2231375;SRR2231803;SRR2228217;SRR2195700;SRR2195840;SRR2195847;SRR2195862;SRR2195869;SRR2195890;SRR2195908;SRR2195910;SRR2188210;SRR2188417;SRR2188420;SRR2188471;SRR2188491;SRR2188513;SRR2188519;SRR2188522	27409808
BritoIL_2016	M2.50.ST	M2.50	FJI	SRR2192754;SRR2193439;SRR2193962;SRR2194039;SRR2194068;SRR2194537;SRR2194631;SRR2194653;SRR2244398;SRR2250292;SRR2249601;SRR2191931;SRR2191938;SRR2191953;SRR2191955;SRR2191979;SRR2193826;SRR2193836;SRR2193950	27409808
BritoIL_2016	M2.51.ST	M2.51	FJI	SRR2250408;SRR2250489;SRR2251538;SRR2192786;SRR2193446;SRR2193538;SRR2193633;SRR2193772;SRR2193867;SRR2193978;SRR2194907;SRR2191917;SRR2191924;SRR2191932;SRR2191952;SRR2191956;SRR2191961;SRR2191968;SRR2191976	27409808
BritoIL_2016	M2.52.ST	M2.52	FJI	SRR2227750;SRR2227817;SRR2236718;SRR2244410;SRR2244787;SRR2245611;SRR2249422;SRR2251593;SRR2248268;SRR2249232;SRR2249298;SRR2249351;SRR2250113;SRR2250402;SRR2250550;SRR2250584	27409808
BritoIL_2016	M2.56.ST	M2.56	FJI	SRR2249440;SRR2244475;SRR2251658;SRR2193337;SRR2193551;SRR2193883;SRR2193940;SRR2193942;SRR2194109;SRR2194552;SRR2194975;SRR2192784;SRR2193563;SRR2193591;SRR2193824;SRR2193952;SRR2194508;SRR2194965;SRR2194992	27409808
BritoIL_2016	M2.57.ST	M2.57	FJI	SRR2231693;SRR2231837;SRR2232414;SRR2193332;SRR2193336;SRR2193786;SRR2193809;SRR2193943;SRR2194021;SRR2194846;SRR2194927;SRR2193426;SRR2193665;SRR2193863;SRR2193975;SRR2194507;SRR2194532;SRR2194899;SRR2194984	27409808
BritoIL_2016	M2.58.ST	M2.58	FJI	SRR2237456;SRR2237630;SRR2249217;SRR2250238;SRR2250505;SRR2250557;SRR2228230;SRR2228274;SRR2231728;SRR2236783;SRR2237345;SRR2237442;SRR2237501;SRR2237754;SRR2236803;SRR2231178	27409808
BritoIL_2016	M2.60.ST	M2.60	FJI	SRR2247121;SRR2251340;SRR2245583;SRR2246274;SRR2247146;SRR2248202;SRR2250258;SRR2250266;SRR2250390;SRR2250613;SRR2227596;SRR2227636;SRR2227736;SRR2227843;SRR2228054;SRR2228662	27409808
BritoIL_2016	M2.63.ST	M2.63	FJI	SRR2227732;SRR2231744;SRR2231806;SRR2191079;SRR2191107;SRR2191113;SRR2191117;SRR2191146;SRR2191434;SRR2191462;SRR2191468;SRR2192732;SRR2192799;SRR2193664;SRR2193831;SRR2193853;SRR2194551;SRR2194630;SRR2194844	27409808
BritoIL_2016	W1.20.ST	W1.20	FJI	SRR2227649;SRR2228009;SRR2228255;SRR2228263;SRR2228473;SRR2228786;SRR2226897;SRR2227384;SRR2227645;SRR2227656;SRR2228056;SRR2228334;SRR2228511;SRR2228536;SRR2244829;SRR2247015	27409808
BritoIL_2016	W1.21.ST	W1.21	FJI	SRR2246291;SRR2250393;SRR2225698;SRR2225709;SRR2225712;SRR2225726;SRR2225731;SRR2225735;SRR2222401;SRR2222403;SRR2222407;SRR2222412;SRR2222513;SRR2222533;SRR2222550;SRR2222414	27409808
BritoIL_2016	W1.22.ST	W1.22	FJI	SRR2222622;SRR2222656;SRR2221963;SRR2221974;SRR2222073;SRR2222182;SRR2222365;SRR2222387;SRR2249320;SRR2249365;SRR2249758;SRR2250407;SRR2250664;SRR2250670;SRR2251142;SRR2251601	27409808
BritoIL_2016	W1.26.ST	W1.26	FJI	SRR2237576;SRR2250198;SRR2226871;SRR2227852;SRR2227980;SRR2228001;SRR2228410;SRR2228451;SRR2244489;SRR2245477;SRR2246266;SRR2247008;SRR2247042;SRR2247085;SRR2249322;SRR2251581	27409808
BritoIL_2016	W1.27.ST	W1.27	FJI	SRR2245572;SRR2250612;SRR2226898;SRR2189705;SRR2189871;SRR2189897;SRR2189925;SRR2189932;SRR2189668;SRR2189667;SRR2189958;SRR2195724;SRR2195822;SRR2195849;SRR2195857;SRR2195881;SRR2195885;SRR2195894;SRR2195903	27409808
BritoIL_2016	W1.31.ST	W1.31	FJI	SRR2222929;SRR2223154;SRR2236879;SRR2244483;SRR2246438;SRR2249218;SRR2250079;SRR2251011;SRR2236807;SRR2237362;SRR2237434;SRR2244721;SRR2249252;SRR2249270;SRR2250045;SRR2250285	27409808
BritoIL_2016	W1.33.ST	W1.33	FJI	SRR2222409;SRR2228250;SRR2228259;SRR2188207;SRR2188212;SRR2188412;SRR2188422;SRR2188455;SRR2188461;SRR2188484;SRR2188510;SRR2190389;SRR2193543;SRR2193651;SRR2193790;SRR2194125;SRR2194607;SRR2194945;SRR2194981	27409808
BritoIL_2016	W1.34.ST	W1.34	FJI	SRR2222890;SRR2223139;SRR2245720;SRR2247431;SRR2248153;SRR2248187;SRR2248264;SRR2249215;SRR2249301;SRR2249417;SRR2225800;SRR2225845;SRR2225855;SRR2225881;SRR2225883;SRR2225884	27409808
BritoIL_2016	W1.36.ST	W1.36	FJI	SRR2227283;SRR2222570;SRR2222655;SRR2193370;SRR2193518;SRR2193600;SRR2193877;SRR2194030;SRR2194132;SRR2194977;SRR2194856;SRR2193434;SRR2193542;SRR2193857;SRR2193966;SRR2193968;SRR2194545;SRR2194849;SRR2194989	27409808
BritoIL_2016	W1.37.ST	W1.37	FJI	SRR2248546;SRR2250436;SRR2251577;SRR2192729;SRR2192807;SRR2193874;SRR2194043;SRR2194122;SRR2194513;SRR2194590;SRR2194611;SRR2198957;SRR2199151;SRR2199528;SRR2199584;SRR2199598;SRR2199617;SRR2199632;SRR2199675	27409808
BritoIL_2016	W1.38.ST	W1.38	FJI	SRR2246370;SRR2247064;SRR2250298;SRR2250463;SRR2250501;SRR2251662;SRR2244449;SRR2246562;SRR2247089;SRR2249222;SRR2249375;SRR2250392;SRR2250602;SRR2250635;SRR2227819;SRR2227368	27409808
BritoIL_2016	W1.39.ST	W1.39	FJI	SRR2228180;SRR2247096;SRR2250444;SRR2192780;SRR2192785;SRR2193629;SRR2193870;SRR2194086;SRR2194647;SRR2194969;SRR2194970;SRR2188723;SRR2188742;SRR2188743;SRR2188984;SRR2189010;SRR2189034;SRR2189046;SRR2189048	27409808
BritoIL_2016	W1.40.ST	W1.40	FJI	SRR2246283;SRR2248248;SRR2247145;SRR2248893;SRR2250475;SRR2251009;SRR2251545;SRR2251614;SRR2236766;SRR2236835;SRR2237323;SRR2237466;SRR2237789;SRR2237660;SRR2237327;SRR2236421	27409808
BritoIL_2016	W1.41.ST	W1.41	FJI	SRR2247050;SRR2228164;SRR2228766;SRR2188737;SRR2188738;SRR2188740;SRR2188746;SRR2188775;SRR2189006;SRR2189025;SRR2189035;SRR2191930;SRR2191945;SRR2191950;SRR2191951;SRR2191957;SRR2191965;SRR2191969;SRR2191978	27409808
BritoIL_2016	W1.42.ST	W1.42	FJI	SRR2231804;SRR2231835;SRR2193349;SRR2193531;SRR2193536;SRR2193556;SRR2193576;SRR2193632;SRR2193807;SRR2194119;SRR2188202;SRR2188206;SRR2188415;SRR2188419;SRR2188465;SRR2188501;SRR2188509;SRR2188518;SRR2227615	27409808
BritoIL_2016	W1.44.ST	W1.44	FJI	SRR2222402;SRR2222411;SRR2222415;SRR2222569;SRR2222587;SRR2222692;SRR2244890;SRR2249274;SRR2249392;SRR2249559;SRR2249631;SRR2251579;SRR2251622;SRR2251646;SRR2236883;SRR2237355	27409808
BritoIL_2016	W1.51.ST	W1.51	FJI	SRR2237809;SRR2251252;SRR2221915;SRR2221981;SRR2222135;SRR2222258;SRR2222374;SRR2222380;SRR2236760;SRR2236762;SRR2236838;SRR2244360;SRR2245671;SRR2246401;SRR2249339;SRR2249399	27409808
BritoIL_2016	W1.53.ST	W1.53	FJI	SRR2248688;SRR2249438;SRR2192804;SRR2193594;SRR2193789;SRR2193833;SRR2193977;SRR2194049;SRR2194904;SRR2194931;SRR2222455;SRR2192808;SRR2193409;SRR2193548;SRR2193880;SRR2193935;SRR2194015;SRR2194135;SRR2194646	27409808
BritoIL_2016	W1.54.ST	W1.54	FJI	SRR2227585;SRR2228508;SRR2232123;SRR2193367;SRR2193374;SRR2193619;SRR2194014;SRR2194531;SRR2194585;SRR2194604;SRR2194994;SRR2192726;SRR2192759;SRR2193936;SRR2193961;SRR2194028;SRR2194580;SRR2194623;SRR2194910	27409808
BritoIL_2016	W1.55.ST	W1.55	FJI	SRR2247680;SRR2250523;SRR2236880;SRR2237491;SRR2248251;SRR2249385;SRR2251369;SRR2251491;SRR2226893;SRR2226894;SRR2227290;SRR2227608;SRR2227642;SRR2227654;SRR2227728;SRR2227734	27409808
BritoIL_2016	W2.21.ST	W2.21	FJI	SRR2222819;SRR2223140;SRR2227739;SRR2227823;SRR2228036;SRR2228052;SRR2228171;SRR2228245;SRR2231370;SRR2231692;SRR2231777;SRR2231779;SRR2231782;SRR2231953;SRR2232004;SRR2232413	27409808
BritoIL_2016	W2.23.ST	W2.23	FJI	SRR2249548;SRR2250495;SRR2192771;SRR2193768;SRR2193814;SRR2193898;SRR2193927;SRR2193959;SRR2194547;SRR2194958;SRR2222422;SRR2192734;SRR2192821;SRR2193373;SRR2193581;SRR2194924;SRR2194916;SRR2194859;SRR2193915	27409808
BritoIL_2016	W2.25.ST	W2.25	FJI	SRR2231792;SRR2248692;SRR2249316;SRR2189673;SRR2189677;SRR2189697;SRR2189708;SRR2189907;SRR2189931;SRR2189936;SRR2189943;SRR2193460;SRR2193573;SRR2193854;SRR2193902;SRR2193953;SRR2194530;SRR2194635;SRR2194875	27409808
BritoIL_2016	W2.26.ST	W2.26	FJI	SRR2236721;SRR2237742;SRR2247137;SRR2249175;SRR2249412;SRR2237303;SRR2220879;SRR2220883;SRR2221203;SRR2221419;SRR2221427;SRR2221429;SRR2221432;SRR2221439;SRR2225697;SRR2225702	27409808
BritoIL_2016	W2.33.ST	W2.33	FJI	SRR2228493;SRR2228767;SRR2249197;SRR2192795;SRR2192826;SRR2193425;SRR2193905;SRR2193973;SRR2194615;SRR2194643;SRR2194651;SRR2192783;SRR2193321;SRR2193354;SRR2193461;SRR2193862;SRR2192727;SRR2194988;SRR2194654	27409808
BritoIL_2016	W2.34.ST	W2.34	FJI	SRR2251664;SRR2225705;SRR2225736;SRR2192770;SRR2192777;SRR2192812;SRR2193558;SRR2194129;SRR2194541;SRR2194889;SRR2194971;SRR2191088;SRR2191090;SRR2191122;SRR2191130;SRR2191169;SRR2191455;SRR2191480;SRR2191488	27409808
BritoIL_2016	W2.35.ST	W2.35	FJI	SRR2231748;SRR2232422;SRR2228321;SRR2193429;SRR2193855;SRR2194072;SRR2194618;SRR2193937;SRR2193799;SRR2193798;SRR2193597;SRR2187631;SRR2187645;SRR2187649;SRR2187651;SRR2187667;SRR2187996;SRR2188034;SRR2188080	27409808
BritoIL_2016	W2.36.ST	W2.36	FJI	SRR2227602;SRR2228515;SRR2192730;SRR2192761;SRR2193623;SRR2193649;SRR2194597;SRR2194610;SRR2194860;SRR2194991;SRR2191087;SRR2191109;SRR2191137;SRR2191147;SRR2191148;SRR2191173;SRR2191435;SRR2191473;SRR2231770	27409808
BritoIL_2016	W2.39.ST	W2.39	FJI	SRR2244367;SRR2250332;SRR2222785;SRR2222815;SRR2222825;SRR2222987;SRR2223024;SRR2223028;SRR2223056;SRR2223099;SRR2237310;SRR2245462;SRR2245969;SRR2249564;SRR2251077;SRR2251638	27409808
BritoIL_2016	W2.40.ST	W2.40	FJI	SRR2250535;SRR2191089;SRR2191106;SRR2191121;SRR2191151;SRR2191157;SRR2191158;SRR2191178;SRR2191456;SRR2250609;SRR2249341;SRR2188747;SRR2188748;SRR2188751;SRR2188759;SRR2188763;SRR2189007;SRR2189018;SRR2189043	27409808
BritoIL_2016	W2.41.ST	W2.41	FJI	SRR2231686;SRR2246251;SRR2249302;SRR2191921;SRR2191928;SRR2191929;SRR2191936;SRR2191937;SRR2191943;SRR2191948;SRR2191974;SRR2192768;SRR2193324;SRR2193532;SRR2193537;SRR2193773;SRR2193980;SRR2193579;SRR2194866	27409808
BritoIL_2016	W2.42.ST	W2.42	FJI	SRR2228280;SRR2192748;SRR2193348;SRR2193917;SRR2193922;SRR2194081;SRR2194117;SRR2194579;SRR2193570;SRR2191084;SRR2191125;SRR2191135;SRR2191165;SRR2191171;SRR2191430;SRR2191453;SRR2191487;SRR2249295;SRR2250491	27409808
BritoIL_2016	W2.43.ST	W2.43	FJI	SRR2247324;SRR2250849;SRR2222784;SRR2222811;SRR2222813;SRR2222964;SRR2223059;SRR2223191;SRR2231342;SRR2231368;SRR2231374;SRR2231719;SRR2231757;SRR2231776;SRR2231788;SRR2232389	27409808
BritoIL_2016	W2.44.ST	W2.44	FJI	SRR2248466;SRR2248557;SRR2244369;SRR2187656;SRR2187669;SRR2187671;SRR2187672;SRR2187673;SRR2187678;SRR2188075;SRR2188084;SRR2192762;SRR2193319;SRR2193339;SRR2193358;SRR2193819;SRR2193897;SRR2194114;SRR2194878	27409808
BritoIL_2016	W2.45.ST	W2.45	FJI	SRR2249160;SRR2250361;SRR2250638;SRR2195843;SRR2195859;SRR2195861;SRR2195868;SRR2195871;SRR2195887;SRR2195907;SRR2195917;SRR2192736;SRR2193444;SRR2193625;SRR2193666;SRR2193828;SRR2194067;SRR2194599;SRR2194638	27409808
BritoIL_2016	W2.46.ST	W2.46	FJI	SRR2247150;SRR2251136;SRR2245881;SRR2246346;SRR2249525;SRR2250277;SRR2250341;SRR2250347;SRR2225703;SRR2225716;SRR2225717;SRR2225738;SRR2225741;SRR2225744;SRR2227573;SRR2228242	27409808
BritoIL_2016	W2.47.ST	W2.47	FJI	SRR2245354;SRR2250462;SRR2249455;SRR2192722;SRR2193327;SRR2193334;SRR2194133;SRR2194136;SRR2194520;SRR2194861;SRR2194995;SRR2191919;SRR2191920;SRR2191922;SRR2191925;SRR2191934;SRR2191939;SRR2191940;SRR2191964	27409808
BritoIL_2016	W2.48.ST	W2.48	FJI	SRR2244845;SRR2249376;SRR2249355;SRR2191136;SRR2191152;SRR2191168;SRR2191438;SRR2191448;SRR2191449;SRR2191466;SRR2191472;SRR2188750;SRR2188753;SRR2188768;SRR2188770;SRR2188774;SRR2189029;SRR2189030;SRR2189031	27409808
BritoIL_2016	W2.49.ST	W2.49	FJI	SRR2231688;SRR2222512;SRR2222623;SRR2189661;SRR2189682;SRR2189698;SRR2189882;SRR2189892;SRR2189893;SRR2189920;SRR2189941;SRR2187636;SRR2187644;SRR2187647;SRR2187653;SRR2187655;SRR2187662;SRR2188078;SRR2188108	27409808
BritoIL_2016	W2.52.ST	W2.52	FJI	SRR2250574;SRR2249719;SRR2251631;SRR2187630;SRR2187646;SRR2187652;SRR2187654;SRR2187670;SRR2188071;SRR2188072;SRR2188083;SRR2192825;SRR2193329;SRR2193330;SRR2193440;SRR2193878;SRR2194887;SRR2194930;SRR2194986	27409808
BritoIL_2016	W2.53.ST	W2.53	FJI	SRR2227287;SRR2227600;SRR2227996;SRR2228193;SRR2228236;SRR2228277;SRR2228329;SRR2228780;SRR2228700;SRR2228746;SRR2221912;SRR2221959;SRR2222238;SRR2222317;SRR2222344;SRR2228030	27409808
BritoIL_2016	W2.54.ST	W2.54	FJI	SRR2250443;SRR2246387;SRR2247322;SRR2191145;SRR2191153;SRR2191155;SRR2191172;SRR2191176;SRR2191452;SRR2191474;SRR2191490;SRR2188732;SRR2188734;SRR2188745;SRR2188861;SRR2188995;SRR2189016;SRR2189022;SRR2189049	27409808
BritoIL_2016	W2.56.ST	W2.56	FJI	SRR2244776;SRR2246332;SRR2246349;SRR2250352;SRR2250447;SRR2251596;SRR2227869;SRR2227981;SRR2237624;SRR2248290;SRR2249221;SRR2250076;SRR2250286;SRR2250637;SRR2251594;SRR2251605	27409808
BritoIL_2016	W2.59.ST	W2.59	FJI	SRR2250608;SRR2249284;SRR2250515;SRR2193609;SRR2193820;SRR2193901;SRR2194851;SRR2194893;SRR2194939;SRR2194956;SRR2194997;SRR2192728;SRR2192764;SRR2192779;SRR2193342;SRR2193420;SRR2194050;SRR2194522;SRR2194619	27409808
BritoIL_2016	W2.61.ST	W2.61	FJI	SRR2249262;SRR2250363;SRR2191081;SRR2191131;SRR2191149;SRR2191159;SRR2191161;SRR2191447;SRR2191471;SRR2191483;SRR2246257;SRR2193320;SRR2193331;SRR2193436;SRR2193873;SRR2194535;SRR2194850;SRR2194941;SRR2194998	27409808
BritoIL_2016	W2.62.ST	W2.62	FJI	SRR2231834;SRR2237632;SRR2249518;SRR2188725;SRR2188744;SRR2188783;SRR2188784;SRR2188981;SRR2188991;SRR2189005;SRR2189023;SRR2192796;SRR2193784;SRR2194041;SRR2194139;SRR2194518;SRR2194536;SRR2194862;SRR2194963	27409808
BritoIL_2016	W2.63.ST	W2.63	FJI	SRR2231106;SRR2198949;SRR2199117;SRR2199548;SRR2199565;SRR2199624;SRR2199629;SRR2199665;SRR2199678;SRR2187643;SRR2187657;SRR2187659;SRR2187661;SRR2187665;SRR2187674;SRR2188008;SRR2188073;SRR2245625;SRR2251025	27409808
BritoIL_2016	W2.65.ST	W2.65	FJI	SRR2250639;SRR2250558;SRR2227441;SRR2227854;SRR2228033;SRR2228642;SRR2227581;SRR2225799;SRR2236713;SRR2236842;SRR2237509;SRR2250272;SRR2250328;SRR2250487;SRR2250552;SRR2250943	27409808
BritoIL_2016	W2.67.ST	W2.67	FJI	SRR2250581;SRR2195794;SRR2195825;SRR2195870;SRR2195873;SRR2195891;SRR2195892;SRR2195900;SRR2195904;SRR2244400;SRR2247109;SRR2193344;SRR2193417;SRR2193423;SRR2193560;SRR2193840;SRR2193954;SRR2194085;SRR2194529	27409808
BritoIL_2016	W2.68.ST	W2.68	FJI	SRR2231330;SRR2232000;SRR2231838;SRR2188733;SRR2188736;SRR2188971;SRR2188986;SRR2188988;SRR2189021;SRR2189026;SRR2189045;SRR2191080;SRR2191082;SRR2191124;SRR2191139;SRR2191166;SRR2191441;SRR2191475;SRR2191492	27409808
BritoIL_2016	W2.69.ST	W2.69	FJI	SRR2236844;SRR2237359;SRR2244674;SRR2247169;SRR2250582;SRR2250631;SRR2222795;SRR2222804;SRR2222806;SRR2222809;SRR2222827;SRR2222828;SRR2222988;SRR2223057;SRR2227741;SRR2228593	27409808
BritoIL_2016	W3.20.ST	W3.20	FJI	SRR2227576;SRR2249291;SRR2250097;SRR2193416;SRR2193602;SRR2193646;SRR2193769;SRR2193843;SRR2193924;SRR2193941;SRR2193433;SRR2188779;SRR2188975;SRR2188979;SRR2189002;SRR2189027;SRR2189039;SRR2189040;SRR2189042	27409808
BritoIL_2016	W3.21.ST	W3.21	FJI	SRR2244820;SRR2198958;SRR2199621;SRR2199677;SRR2199628;SRR2199451;SRR2199450;SRR2198970;SRR2198953;SRR2189660;SRR2189662;SRR2189706;SRR2189707;SRR2189888;SRR2189896;SRR2189918;SRR2189924;SRR2250254;SRR2251654	27409808
BritoIL_2016	W3.22.ST	W3.22	FJI	SRR2231754;SRR2247179;SRR2250308;SRR2188209;SRR2188418;SRR2188454;SRR2188457;SRR2188458;SRR2188464;SRR2188489;SRR2188521;SRR2192778;SRR2192818;SRR2193407;SRR2193435;SRR2193812;SRR2193825;SRR2193865;SRR2194865	27409808
BritoIL_2016	W3.23.ST	W3.23	FJI	SRR2222822;SRR2222829;SRR2222913;SRR2223027;SRR2223101;SRR2223103;SRR2226822;SRR2227647;SRR2228049;SRR2228433;SRR2228506;SRR2228507;SRR2228781;SRR2228818;SRR2246947;SRR2247124	27409808
BritoIL_2016	WL.20.ST	WL.20	FJI	SRR2227388;SRR2227604;SRR2220822;SRR2220831;SRR2220846;SRR2221199;SRR2221201;SRR2221436;SRR2221437;SRR2221441;SRR2222397;SRR2222405;SRR2222423;SRR2222424;SRR2222588;SRR2222621	27409808
BritoIL_2016	WL.25.ST	WL.25	FJI	SRR2244710;SRR2244892;SRR2246094;SRR2247082;SRR2250398;SRR2250437;SRR2250533;SRR2250620;SRR2249255;SRR2251604;SRR2221914;SRR2221917;SRR2221960;SRR2222136;SRR2222203;SRR2222364	27409808
BritoIL_2016	WL.26.ST	WL.26	FJI	SRR2250545;SRR2251670;SRR2237439;SRR2244783;SRR2247067;SRR2248304;SRR2249059;SRR2249345;SRR2247083;SRR2247593;SRR2249285;SRR2249846;SRR2250006;SRR2250506;SRR2251621;SRR2251624	27409808
BritoIL_2016	WL.28.ST	WL.28	FJI	SRR2225821;SRR2225833;SRR2244717;SRR2244792;SRR2244863;SRR2248310;SRR2250324;SRR2250369;SRR2231324;SRR2231354;SRR2231689;SRR2231716;SRR2232185;SRR2232391;SRR2232427;SRR2232431	27409808
BritoIL_2016	WL.30.ST	WL.30	FJI	SRR2247128;SRR2247132;SRR2222807;SRR2222808;SRR2222831;SRR2222832;SRR2222851;SRR2223026;SRR2223060;SRR2223075;SRR2247874;SRR2248858;SRR2249191;SRR2250319;SRR2250377;SRR2250450	27409808
BritoIL_2016	WL.32.ST	WL.32	FJI	SRR2248190;SRR2249219;SRR2227857;SRR2228284;SRR2228287;SRR2228572;SRR2228580;SRR2228779;SRR2244341;SRR2247055;SRR2249343;SRR2250338;SRR2250585;SRR2250854;SRR2251076;SRR2251580	27409808
BritoIL_2016	WL.33.ST	WL.33	FJI	SRR2228345;SRR2228773;SRR2222786;SRR2222816;SRR2222821;SRR2222823;SRR2222826;SRR2223042;SRR2223120;SRR2223141;SRR2246247;SRR2246433;SRR2249349;SRR2249410;SRR2250373;SRR2250449	27409808
BritoIL_2016	WL.34.ST	WL.34	FJI	SRR2244393;SRR2250409;SRR2245472;SRR2247035;SRR2248246;SRR2249213;SRR2249413;SRR2250586;SRR2251281;SRR2251498;SRR2227621;SRR2228213;SRR2228579;SRR2228756;SRR2228775;SRR2228578	27409808
BritoIL_2016	WL.35.ST	WL.35	FJI	SRR2250276;SRR2250350;SRR2226951;SRR2227894;SRR2227898;SRR2228529;SRR2228722;SRR2228812;SRR2226902;SRR2226907;SRR2226909;SRR2227569;SRR2227786;SRR2227824;SRR2227956;SRR2228315	27409808
BritoIL_2016	WL.36.ST	WL.36	FJI	SRR2249312;SRR2250948;SRR2245561;SRR2247360;SRR2249190;SRR2249632;SRR2250351;SRR2250587;SRR2250806;SRR2251500;SRR2221958;SRR2222181;SRR2222236;SRR2222372;SRR2222373;SRR2222385	27409808
BritoIL_2016	WL.37.ST	WL.37	FJI	SRR2222399;SRR2222421;SRR2220853;SRR2220881;SRR2221420;SRR2221424;SRR2221430;SRR2220884;SRR2221434;SRR2221433;SRR2227542;SRR2228152;SRR2228209;SRR2228581;SRR2228045;SRR2227945	27409808
BritoIL_2016	WL.39.ST	WL.39	FJI	SRR2228226;SRR2228554;SRR2236448;SRR2236778;SRR2237366;SRR2249328;SRR2251642;SRR2251639;SRR2245523;SRR2244385;SRR2221967;SRR2221968;SRR2222084;SRR2222314;SRR2222361;SRR2222384	27409808
BritoIL_2016	WL.43.ST	WL.43	FJI	SRR2231332;SRR2231698;SRR2231736;SRR2231767;SRR2231799;SRR2231813;SRR2231821;SRR2232138;SRR2245189;SRR2249400;SRR2244753;SRR2246447;SRR2250567;SRR2250577;SRR2251282;SRR2251645	27409808
BritoIL_2016	WL.44.ST	WL.44	FJI	SRR2223229;SRR2223242;SRR2223418;SRR2223515	27409808
BritoIL_2016	WL.45.ST	WL.45	FJI	SRR2228307;SRR2228377;SRR2237395;SRR2237453;SRR2245299;SRR2245550;SRR2246358;SRR2248199;SRR2249026;SRR2250451;SRR2245993;SRR2248161;SRR2248370;SRR2249309;SRR2249431;SRR2250746	27409808
CosteaPI_2017	halbarad-11-0-0	DEU12	DEU	ERR1728659;ERR1728658;ERR1728657;ERR1728656	29242367
CosteaPI_2017	scavenger-11-60-0	DEU26	DEU	ERR1728121;ERR1728120;ERR1728119	29242367
CosteaPI_2017	SID713A004-11-0-0	KAZ2	KAZ	ERR1728969;ERR1728968;ERR1728967;ERR1728966	29242367
CosteaPI_2017	SID713A009-11-90-0	KAZ4	KAZ	ERR1729186;ERR1729185;ERR1729184;ERR1729183;ERR1728064;ERR1728063;ERR1728062;ERR1728061	29242367
CosteaPI_2017	SID713A010-11-0-0	KAZ5	KAZ	ERR1729321;ERR1729320;ERR1729319;ERR1729318;ERR1728199;ERR1728198;ERR1728197;ERR1728196	29242367
CosteaPI_2017	SID713A012-11-0-0	KAZ6	KAZ	ERR1729247;ERR1729246;ERR1729245;ERR1729244;ERR1728125;ERR1728124;ERR1728123;ERR1728122	29242367
CosteaPI_2017	SID713A012-11-90-0	KAZ6	KAZ	ERR1728472;ERR1728471;ERR1728470;ERR1728469	29242367
CosteaPI_2017	SID713A033-11-0-0	KAZ16	KAZ	ERR1728771;ERR1728770;ERR1728769;ERR1728768	29242367
CosteaPI_2017	SID713A037-11-90-0	KAZ17	KAZ	ERR1729145;ERR1729144;ERR1729143;ERR1729142;ERR1728023;ERR1728022;ERR1728021;ERR1728020	29242367
CosteaPI_2017	SID713A051-11-0-0	KAZ24	KAZ	ERR1728897;ERR1728896;ERR1728895;ERR1728894	29242367
CosteaPI_2017	SID713B002-11-0-0	KAZ45	KAZ	ERR1728727;ERR1728726;ERR1728725;ERR1728724	29242367
CosteaPI_2017	SID713B012-11-0-0	KAZ50	KAZ	ERR1728993;ERR1728992;ERR1728991;ERR1728990	29242367
CosteaPI_2017	SID713B015-11-0-0	KAZ52	KAZ	ERR1729013;ERR1729012;ERR1729011;ERR1729010	29242367
CosteaPI_2017	SID713B016-11-90-0	KAZ53	KAZ	ERR1728901;ERR1728900;ERR1728899;ERR1728898	29242367
CosteaPI_2017	SID713B029-11-0-0	KAZ57	KAZ	ERR1728420;ERR1728419;ERR1728418;ERR1728417	29242367
CosteaPI_2017	SID713B033-11-0-0	KAZ60	KAZ	ERR1729359;ERR1729358;ERR1729357;ERR1729356;ERR1728237;ERR1728236;ERR1728235;ERR1728234	29242367
CosteaPI_2017	SID713B035-11-90-0	KAZ61	KAZ	ERR1728873;ERR1728872;ERR1728871;ERR1728870	29242367
CosteaPI_2017	SID713B040-11-90-0	KAZ63	KAZ	ERR1729301;ERR1729300;ERR1729299;ERR1729298;ERR1728179;ERR1728178;ERR1728177;ERR1728176	29242367
CosteaPI_2017	SID713B041-11-0-0	KAZ64	KAZ	ERR1728945;ERR1728944;ERR1728943;ERR1728942	29242367
CosteaPI_2017	SID713B055-11-0-0	KAZ73	KAZ	ERR1728997;ERR1728996;ERR1728995;ERR1728994	29242367
CosteaPI_2017	SID713B057-11-0-0	KAZ75	KAZ	ERR1728520;ERR1728519;ERR1728518;ERR1728517	29242367
CosteaPI_2017	SID713B058-11-90-0	KAZ76	KAZ	ERR1729117;ERR1729116;ERR1729115;ERR1729114	29242367
CosteaPI_2017	SID713B073-11-90-0	KAZ84	KAZ	ERR1728837;ERR1728836;ERR1728835;ERR1728834	29242367
DavidLA_2015	LD-Run1-05	LD-Run1-05	BGD	ERR866565	25991682
DavidLA_2015	LD-Run1-06	LD-Run1-06	BGD	ERR866566	25991682
DavidLA_2015	LD-Run1-07	LD-Run1-07	BGD	ERR866567	25991682
DavidLA_2015	LD-Run1-08	LD-Run1-08	BGD	ERR866568	25991682
DavidLA_2015	LD-Run1-09	LD-Run1-09	BGD	ERR866569	25991682
DavidLA_2015	LD-Run1-10	LD-Run1-10	BGD	ERR866570	25991682
DavidLA_2015	LD-Run1-11	LD-Run1-11	BGD	ERR866571	25991682
DavidLA_2015	LD-Run1-12	LD-Run1-12	BGD	ERR866572	25991682
DavidLA_2015	LD-Run2-01	LD-Run2-01	BGD	ERR866573	25991682
DavidLA_2015	LD-Run2-02	LD-Run2-02	BGD	ERR866574	25991682
DavidLA_2015	LD-Run2-03	LD-Run2-03	BGD	ERR866575	25991682
DavidLA_2015	LD-Run2-04	LD-Run2-04	BGD	ERR866576	25991682
DavidLA_2015	LD-Run2-05	LD-Run2-05	BGD	ERR866577	25991682
DavidLA_2015	LD-Run2-06	LD-Run2-06	BGD	ERR866578	25991682
DavidLA_2015	LD-Run2-07	LD-Run2-07	BGD	ERR866579	25991682
DavidLA_2015	LD-Run2-08	LD-Run2-08	BGD	ERR866580	25991682
DavidLA_2015	LD-Run2-09	LD-Run2-09	BGD	ERR866581	25991682
DavidLA_2015	LD-Run2-10	LD-Run2-10	BGD	ERR866582	25991682
DavidLA_2015	LD-Run2-13	LD-Run2-13	BGD	ERR866585	25991682
DavidLA_2015	LD-Run2-15	LD-Run2-15	BGD	ERR866587	25991682
DavidLA_2015	LD-Run2-16	LD-Run2-16	BGD	ERR866588	25991682
DavidLA_2015	LD-Run2-17	LD-Run2-17	BGD	ERR866589	25991682
DavidLA_2015	LD-Run2-18	LD-Run2-18	BGD	ERR866590	25991682
DavidLA_2015	LD-Run2-21	LD-Run2-21	BGD	ERR866593	25991682
DavidLA_2015	LD-Run2-24	LD-Run2-24	BGD	ERR866596	25991682
DavidLA_2015	LD-Run2-25	LD-Run2-25	BGD	ERR866597	25991682
DavidLA_2015	LD-Run2-26	LD-Run2-26	BGD	ERR866598	25991682
DavidLA_2015	LD-Run2-27	LD-Run2-27	BGD	ERR866599	25991682
DavidLA_2015	LD-Run2-28	LD-Run2-28	BGD	ERR866600	25991682
DavidLA_2015	LD-Run2-30	LD-Run2-30	BGD	ERR866602	25991682
DavidLA_2015	LD-Run2-31	LD-Run2-31	BGD	ERR866603	25991682
DavidLA_2015	LD-Run2-32	LD-Run2-32	BGD	ERR866604	25991682
DavidLA_2015	LD-Run2-33	LD-Run2-33	BGD	ERR866605	25991682
DavidLA_2015	LD-Run2-36	LD-Run2-36	BGD	ERR866608	25991682
DavidLA_2015	LD-Run2-37	LD-Run2-37	BGD	ERR866609	25991682
DhakanDB_2019	DHAK_HAK	DHAK_HAK	IND	SRR5898908	30698687
DhakanDB_2019	DHAK_HAJ	DHAK_HAJ	IND	SRR5898909	30698687
DhakanDB_2019	DHAK_HAI	DHAK_HAI	IND	SRR5898910	30698687
DhakanDB_2019	DHAK_HAH	DHAK_HAH	IND	SRR5898911	30698687
DhakanDB_2019	DHAK_HAG	DHAK_HAG	IND	SRR5898912	30698687
DhakanDB_2019	DHAK_HAF	DHAK_HAF	IND	SRR5898913	30698687
DhakanDB_2019	DHAK_HAE	DHAK_HAE	IND	SRR5898914	30698687
DhakanDB_2019	DHAK_HAD	DHAK_HAD	IND	SRR5898915	30698687
DhakanDB_2019	DHAK_HAC	DHAK_HAC	IND	SRR5898916	30698687
DhakanDB_2019	DHAK_HAB	DHAK_HAB	IND	SRR5898917	30698687
DhakanDB_2019	DHAK_HAV	DHAK_HAV	IND	SRR5898918	30698687
DhakanDB_2019	DHAK_HAX	DHAK_HAX	IND	SRR5898919	30698687
DhakanDB_2019	DHAK_HAL	DHAK_HAL	IND	SRR5898920	30698687
DhakanDB_2019	DHAK_HAM	DHAK_HAM	IND	SRR5898921	30698687
DhakanDB_2019	DHAK_HAN	DHAK_HAN	IND	SRR5898922	30698687
DhakanDB_2019	DHAK_HAO	DHAK_HAO	IND	SRR5898923	30698687
DhakanDB_2019	DHAK_HAP	DHAK_HAP	IND	SRR5898924	30698687
DhakanDB_2019	DHAK_HAR	DHAK_HAR	IND	SRR5898925	30698687
DhakanDB_2019	DHAK_HAT	DHAK_HAT	IND	SRR5898926	30698687
DhakanDB_2019	DHAK_HAU	DHAK_HAU	IND	SRR5898927	30698687
DhakanDB_2019	DHAK_HA	DHAK_HA	IND	SRR5898946	30698687
DhakanDB_2019	DHAK_HAA	DHAK_HAA	IND	SRR5898947	30698687
DhakanDB_2019	DHAK_HDF	DHAK_HDF	IND	SRR5898948	30698687
DhakanDB_2019	DHAK_HDE	DHAK_HDE	IND	SRR5898949	30698687
DhakanDB_2019	DHAK_HDB	DHAK_HDB	IND	SRR5898950	30698687
DhakanDB_2019	DHAK_HDA	DHAK_HDA	IND	SRR5898951	30698687
DhakanDB_2019	DHAK_HDD	DHAK_HDD	IND	SRR5898952	30698687
DhakanDB_2019	DHAK_HDC	DHAK_HDC	IND	SRR5898953	30698687
DhakanDB_2019	DHAK_HCY	DHAK_HCY	IND	SRR5898954	30698687
DhakanDB_2019	DHAK_HCW	DHAK_HCW	IND	SRR5898955	30698687
DhakanDB_2019	DHAK_HD	DHAK_HD	IND	SRR5898956	30698687
DhakanDB_2019	DHAK_HCZ	DHAK_HCZ	IND	SRR5898957	30698687
DhakanDB_2019	DHAK_HCD	DHAK_HCD	IND	SRR5898958	30698687
DhakanDB_2019	DHAK_HCB	DHAK_HCB	IND	SRR5898959	30698687
DhakanDB_2019	DHAK_HCA	DHAK_HCA	IND	SRR5898960	30698687
DhakanDB_2019	DHAK_HC	DHAK_HC	IND	SRR5898961	30698687
DhakanDB_2019	DHAK_HCJ	DHAK_HCJ	IND	SRR5898962	30698687
DhakanDB_2019	DHAK_HCI	DHAK_HCI	IND	SRR5898963	30698687
DhakanDB_2019	DHAK_HCH	DHAK_HCH	IND	SRR5898964	30698687
DhakanDB_2019	DHAK_HCF	DHAK_HCF	IND	SRR5898965	30698687
DhakanDB_2019	DHAK_HCL	DHAK_HCL	IND	SRR5898966	30698687
DhakanDB_2019	DHAK_HCK	DHAK_HCK	IND	SRR5898967	30698687
DhakanDB_2019	DHAK_HN	DHAK_HN	IND	SRR5898968	30698687
DhakanDB_2019	DHAK_HO	DHAK_HO	IND	SRR5898969	30698687
DhakanDB_2019	DHAK_HL	DHAK_HL	IND	SRR5898970	30698687
DhakanDB_2019	DHAK_HM	DHAK_HM	IND	SRR5898971	30698687
DhakanDB_2019	DHAK_HJ	DHAK_HJ	IND	SRR5898972	30698687
DhakanDB_2019	DHAK_HK	DHAK_HK	IND	SRR5898973	30698687
DhakanDB_2019	DHAK_HG	DHAK_HG	IND	SRR5898974	30698687
DhakanDB_2019	DHAK_HE	DHAK_HE	IND	SRR5898976	30698687
DhakanDB_2019	DHAK_HF	DHAK_HF	IND	SRR5898977	30698687
DhakanDB_2019	DHAK_HCU	DHAK_HCU	IND	SRR5898978	30698687
DhakanDB_2019	DHAK_HCV	DHAK_HCV	IND	SRR5898979	30698687
DhakanDB_2019	DHAK_HCQ	DHAK_HCQ	IND	SRR5898980	30698687
DhakanDB_2019	DHAK_HCR	DHAK_HCR	IND	SRR5898981	30698687
DhakanDB_2019	DHAK_HCS	DHAK_HCS	IND	SRR5898982	30698687
DhakanDB_2019	DHAK_HCT	DHAK_HCT	IND	SRR5898983	30698687
DhakanDB_2019	DHAK_HCM	DHAK_HCM	IND	SRR5898984	30698687
DhakanDB_2019	DHAK_HCN	DHAK_HCN	IND	SRR5898985	30698687
DhakanDB_2019	DHAK_HCO	DHAK_HCO	IND	SRR5898986	30698687
DhakanDB_2019	DHAK_HCP	DHAK_HCP	IND	SRR5898987	30698687
DhakanDB_2019	DHAK_HBH	DHAK_HBH	IND	SRR5898988	30698687
DhakanDB_2019	DHAK_HBG	DHAK_HBG	IND	SRR5898989	30698687
DhakanDB_2019	DHAK_HB	DHAK_HB	IND	SRR5898990	30698687
DhakanDB_2019	DHAK_HAZ	DHAK_HAZ	IND	SRR5898991	30698687
DhakanDB_2019	DHAK_HBB	DHAK_HBB	IND	SRR5898992	30698687
DhakanDB_2019	DHAK_HBA	DHAK_HBA	IND	SRR5898993	30698687
DhakanDB_2019	DHAK_HBD	DHAK_HBD	IND	SRR5898994	30698687
DhakanDB_2019	DHAK_HBC	DHAK_HBC	IND	SRR5898995	30698687
DhakanDB_2019	DHAK_HBF	DHAK_HBF	IND	SRR5898996	30698687
DhakanDB_2019	DHAK_HBE	DHAK_HBE	IND	SRR5898997	30698687
DhakanDB_2019	DHAK_HZ	DHAK_HZ	IND	SRR5898998	30698687
DhakanDB_2019	DHAK_HU	DHAK_HU	IND	SRR5899000	30698687
DhakanDB_2019	DHAK_HT	DHAK_HT	IND	SRR5899001	30698687
DhakanDB_2019	DHAK_HQ	DHAK_HQ	IND	SRR5899004	30698687
DhakanDB_2019	DHAK_HP	DHAK_HP	IND	SRR5899005	30698687
DhakanDB_2019	DHAK_HS	DHAK_HS	IND	SRR5899006	30698687
DhakanDB_2019	DHAK_HR	DHAK_HR	IND	SRR5899007	30698687
DhakanDB_2019	DHAK_HBY	DHAK_HBY	IND	SRR5899008	30698687
DhakanDB_2019	DHAK_HBZ	DHAK_HBZ	IND	SRR5899009	30698687
DhakanDB_2019	DHAK_HBK	DHAK_HBK	IND	SRR5899010	30698687
DhakanDB_2019	DHAK_HBL	DHAK_HBL	IND	SRR5899011	30698687
DhakanDB_2019	DHAK_HBI	DHAK_HBI	IND	SRR5899012	30698687
DhakanDB_2019	DHAK_HBJ	DHAK_HBJ	IND	SRR5899013	30698687
DhakanDB_2019	DHAK_HBV	DHAK_HBV	IND	SRR5899014	30698687
DhakanDB_2019	DHAK_HBW	DHAK_HBW	IND	SRR5899015	30698687
DhakanDB_2019	DHAK_HBM	DHAK_HBM	IND	SRR5899016	30698687
DhakanDB_2019	DHAK_HBR	DHAK_HBR	IND	SRR5899017	30698687
FengQ_2015	SID31009	SID31009	AUT	ERR688506;ERR688359	25758642
FengQ_2015	SID31021	SID31021	AUT	ERR688507;ERR688360	25758642
FengQ_2015	SID31071	SID31071	AUT	ERR688509;ERR688362	25758642
FengQ_2015	SID31112	SID31112	AUT	ERR688510;ERR688363	25758642
FengQ_2015	SID31129	SID31129	AUT	ERR688511;ERR688364	25758642
FengQ_2015	SID31219	SID31219	AUT	ERR688516;ERR688369	25758642
FengQ_2015	SID31236	SID31236	AUT	ERR688520;ERR688373	25758642
FengQ_2015	SID31300	SID31300	AUT	ERR688528;ERR688381	25758642
FengQ_2015	SID31328	SID31328	AUT	ERR688529;ERR688382	25758642
FengQ_2015	SID31333	SID31333	AUT	ERR688530;ERR688383	25758642
FengQ_2015	SID31343	SID31343	AUT	ERR688532;ERR688385	25758642
FengQ_2015	SID31360	SID31360	AUT	ERR688533;ERR688386	25758642
FengQ_2015	SID31379	SID31379	AUT	ERR688535;ERR688388	25758642
FengQ_2015	SID31416	SID31416	AUT	ERR688537;ERR688390	25758642
FengQ_2015	SID31428	SID31428	AUT	ERR688539;ERR688392	25758642
FengQ_2015	SID31450	SID31450	AUT	ERR688543;ERR688396	25758642
FengQ_2015	SID31519	SID31519	AUT	ERR688551;ERR688404	25758642
FengQ_2015	SID31637	SID31637	AUT	ERR688557;ERR688410	25758642
FengQ_2015	SID31700	SID31700	AUT	ERR688559;ERR688412	25758642
FengQ_2015	SID31711	SID31711	AUT	ERR688561;ERR688414	25758642
FengQ_2015	SID31714	SID31714	AUT	ERR688562;ERR688415	25758642
FengQ_2015	SID31723	SID31723	AUT	ERR688563;ERR688416	25758642
FengQ_2015	SID31749	SID31749	AUT	ERR688564;ERR688417	25758642
FengQ_2015	SID31766	SID31766	AUT	ERR688566;ERR688419	25758642
FengQ_2015	SID530050	SID530050	AUT	ERR688590;ERR688443	25758642
FengQ_2015	SID530052	SID530052	AUT	ERR688591;ERR688444	25758642
FengQ_2015	SID530055	SID530055	AUT	ERR688593;ERR688446	25758642
FengQ_2015	SID530074	SID530074	AUT	ERR688594;ERR688447	25758642
FengQ_2015	SID530075	SID530075	AUT	ERR688595;ERR688448	25758642
FengQ_2015	SID530119	SID530119	AUT	ERR688596;ERR688449	25758642
FengQ_2015	SID530154	SID530154	AUT	ERR688598;ERR688451	25758642
FengQ_2015	SID530163	SID530163	AUT	ERR688599;ERR688452	25758642
FengQ_2015	SID530177	SID530177	AUT	ERR688603;ERR688456	25758642
FengQ_2015	SID530215	SID530215	AUT	ERR688605;ERR688458	25758642
FengQ_2015	SID530227	SID530227	AUT	ERR688606;ERR688459	25758642
FengQ_2015	SID530251	SID530251	AUT	ERR688607;ERR688460	25758642
FengQ_2015	SID530258	SID530258	AUT	ERR688608;ERR688461	25758642
FengQ_2015	SID530315	SID530315	AUT	ERR688612;ERR688465	25758642
FengQ_2015	SID530364	SID530364	AUT	ERR688616;ERR688469	25758642
FengQ_2015	SID530368	SID530368	AUT	ERR688617;ERR688470	25758642
FengQ_2015	SID530394	SID530394	AUT	ERR688619;ERR688472	25758642
FengQ_2015	SID530444	SID530444	AUT	ERR688622;ERR688475	25758642
FengQ_2015	SID530451	SID530451	AUT	ERR688624;ERR688477	25758642
FengQ_2015	SID531414	SID531414	AUT	ERR688646;ERR688499	25758642
FengQ_2015	SID531424	SID531424	AUT	ERR688648;ERR688501	25758642
FengQ_2015	SID532749	SID532749	AUT	ERR710426;ERR710417	25758642
FengQ_2015	SID532779	SID532779	AUT	ERR710427;ERR710418	25758642
FengQ_2015	SID532796	SID532796	AUT	ERR710428;ERR710419	25758642
FengQ_2015	SID532802	SID532802	AUT	ERR710429;ERR710420	25758642
FengQ_2015	SID532826	SID532826	AUT	ERR710430;ERR710421	25758642
FengQ_2015	SID532915	SID532915	AUT	ERR710432;ERR710423	25758642
GopalakrishnanV_2018	SAMEA104335965	SAMEA104335965	USA	ERR2162224	29097493
GopalakrishnanV_2018	SAMEA104335964	SAMEA104335964	USA	ERR2162223	29097493
GopalakrishnanV_2018	SAMEA104335963	SAMEA104335963	USA	ERR2162222	29097493
GopalakrishnanV_2018	SAMEA104335962	SAMEA104335962	USA	ERR2162221	29097493
GopalakrishnanV_2018	SAMEA104335961	SAMEA104335961	USA	ERR2162220	29097493
GopalakrishnanV_2018	SAMEA104335960	SAMEA104335960	USA	ERR2162219	29097493
GopalakrishnanV_2018	SAMEA104335959	SAMEA104335959	USA	ERR2162218	29097493
GopalakrishnanV_2018	SAMEA104335958	SAMEA104335958	USA	ERR2162217	29097493
GopalakrishnanV_2018	SAMEA104335957	SAMEA104335957	USA	ERR2162216	29097493
GopalakrishnanV_2018	SAMEA104335956	SAMEA104335956	USA	ERR2162215	29097493
GopalakrishnanV_2018	SAMEA104335955	SAMEA104335955	USA	ERR2162214	29097493
GopalakrishnanV_2018	SAMEA104335954	SAMEA104335954	USA	ERR2162213	29097493
GopalakrishnanV_2018	SAMEA104335953	SAMEA104335953	USA	ERR2162212	29097493
GopalakrishnanV_2018	SAMEA104335952	SAMEA104335952	USA	ERR2162211	29097493
GopalakrishnanV_2018	SAMEA104335951	SAMEA104335951	USA	ERR2162210	29097493
GopalakrishnanV_2018	SAMEA104335950	SAMEA104335950	USA	ERR2162209	29097493
GopalakrishnanV_2018	SAMEA104335949	SAMEA104335949	USA	ERR2162208	29097493
GopalakrishnanV_2018	SAMEA104335948	SAMEA104335948	USA	ERR2162207	29097493
GopalakrishnanV_2018	SAMEA104335947	SAMEA104335947	USA	ERR2162206	29097493
GopalakrishnanV_2018	SAMEA104335946	SAMEA104335946	USA	ERR2162205	29097493
GopalakrishnanV_2018	SAMEA104335945	SAMEA104335945	USA	ERR2162204	29097493
GopalakrishnanV_2018	SAMEA104335944	SAMEA104335944	USA	ERR2162203	29097493
GopalakrishnanV_2018	SAMEA104335943	SAMEA104335943	USA	ERR2162202	29097493
GopalakrishnanV_2018	SAMEA104335942	SAMEA104335942	USA	ERR2162201	29097493
GopalakrishnanV_2018	SAMEA104335941	SAMEA104335941	USA	ERR2162200	29097493
HanniganGD_2017	MG100153	HanniganGD_2017_H01	CAN	SRR5665043	30459201
HanniganGD_2017	MG100154	HanniganGD_2017_H02	CAN	SRR5665046	30459201
HanniganGD_2017	MG100155	HanniganGD_2017_H03	USA	SRR5665045	30459201
HanniganGD_2017	MG100156	HanniganGD_2017_H04	USA	SRR5665048	30459201
HanniganGD_2017	MG100157	HanniganGD_2017_H05	USA	SRR5665047	30459201
HanniganGD_2017	MG100158	HanniganGD_2017_H06	USA	SRR5665050	30459201
HanniganGD_2017	MG100159	HanniganGD_2017_H07	USA	SRR5665049	30459201
HanniganGD_2017	MG100160	HanniganGD_2017_H08	CAN	SRR5665157	30459201
HanniganGD_2017	MG100161	HanniganGD_2017_H09	USA	SRR5665158	30459201
HanniganGD_2017	MG100162	HanniganGD_2017_H10	USA	SRR5665159	30459201
HanniganGD_2017	MG100163	HanniganGD_2017_H11	USA	SRR5665160	30459201
HanniganGD_2017	MG100164	HanniganGD_2017_H12	USA	SRR5665161	30459201
HanniganGD_2017	MG100165	HanniganGD_2017_H13	USA	SRR5665162	30459201
HanniganGD_2017	MG100166	HanniganGD_2017_H14	USA	SRR5665163	30459201
HanniganGD_2017	MG100167	HanniganGD_2017_H15	USA	SRR5665164	30459201
HanniganGD_2017	MG100168	HanniganGD_2017_H16	USA	SRR5665155	30459201
HanniganGD_2017	MG100169	HanniganGD_2017_H17	USA	SRR5665156	30459201
HanniganGD_2017	MG100170	HanniganGD_2017_H19	USA	SRR5665185	30459201
HanniganGD_2017	MG100171	HanniganGD_2017_H20	USA	SRR5665184	30459201
HanniganGD_2017	MG100172	HanniganGD_2017_H21	USA	SRR5665183	30459201
HanniganGD_2017	MG100173	HanniganGD_2017_H22	USA	SRR5665182	30459201
HanniganGD_2017	MG100174	HanniganGD_2017_H23	USA	SRR5665181	30459201
HanniganGD_2017	MG100175	HanniganGD_2017_H24	USA	SRR5665180	30459201
HanniganGD_2017	MG100176	HanniganGD_2017_H25	USA	SRR5665179	30459201
HanniganGD_2017	MG100177	HanniganGD_2017_H26	USA	SRR5665178	30459201
HanniganGD_2017	MG100178	HanniganGD_2017_H28	USA	SRR5665187	30459201
HanniganGD_2017	MG100179	HanniganGD_2017_H29	USA	SRR5665186	30459201
HanniganGD_2017	MG100180	HanniganGD_2017_H30	USA	SRR5665122	30459201
HansenLBS_2018	SID5420-2	SID5420	DNK	SRR8097415	30425247
HansenLBS_2018	SID5420-1	SID5420	DNK	SRR8097416	30425247
HansenLBS_2018	SID5419-1	SID5419	DNK	SRR8097417	30425247
HansenLBS_2018	SID5418-1	SID5418	DNK	SRR8097418	30425247
HansenLBS_2018	SID5452-1	SID5452	DNK	SRR8097419	30425247
HansenLBS_2018	SID5426-1	SID5426	DNK	SRR8097420	30425247
HansenLBS_2018	SID5420-4	SID5420	DNK	SRR8097421	30425247
HansenLBS_2018	SID5420-3	SID5420	DNK	SRR8097422	30425247
HansenLBS_2018	SID5465-1	SID5465	DNK	SRR8097423	30425247
HansenLBS_2018	SID5459-1	SID5459	DNK	SRR8097424	30425247
HansenLBS_2018	SID5429-4	SID5429	DNK	SRR7989804	30425247
HansenLBS_2018	SID5429-3	SID5429	DNK	SRR7989805	30425247
HansenLBS_2018	SID5428-2	SID5428	DNK	SRR7989806	30425247
HansenLBS_2018	SID5428-1	SID5428	DNK	SRR7989807	30425247
HansenLBS_2018	SID5427-4	SID5427	DNK	SRR7989808	30425247
HansenLBS_2018	SID5427-3	SID5427	DNK	SRR7989809	30425247
HansenLBS_2018	SID5429-2	SID5429	DNK	SRR7989810	30425247
HansenLBS_2018	SID5429-1	SID5429	DNK	SRR7989811	30425247
HansenLBS_2018	SID5428-4	SID5428	DNK	SRR7989812	30425247
HansenLBS_2018	SID5428-3	SID5428	DNK	SRR7989813	30425247
HansenLBS_2018	SID5444-2	SID5444	DNK	SRR7989814	30425247
HansenLBS_2018	SID5458-3	SID5458	DNK	SRR7989815	30425247
HansenLBS_2018	SID5458-4	SID5458	DNK	SRR7989816	30425247
HansenLBS_2018	SID5458-1	SID5458	DNK	SRR7989817	30425247
HansenLBS_2018	SID5458-2	SID5458	DNK	SRR7989818	30425247
HansenLBS_2018	SID5460-3	SID5460	DNK	SRR7989819	30425247
HansenLBS_2018	SID5460-4	SID5460	DNK	SRR7989820	30425247
HansenLBS_2018	SID5460-1	SID5460	DNK	SRR7989821	30425247
HansenLBS_2018	SID5460-2	SID5460	DNK	SRR7989822	30425247
HansenLBS_2018	SID5461-1	SID5461	DNK	SRR7989823	30425247
HansenLBS_2018	SID5461-2	SID5461	DNK	SRR7989824	30425247
HansenLBS_2018	SID5467-1	SID5467	DNK	SRR7989825	30425247
HansenLBS_2018	SID5467-2	SID5467	DNK	SRR7989826	30425247
HansenLBS_2018	SID5467-3	SID5467	DNK	SRR7989827	30425247
HansenLBS_2018	SID5467-4	SID5467	DNK	SRR7989828	30425247
HansenLBS_2018	SID5411-1	SID5411	DNK	SRR7989829	30425247
HansenLBS_2018	SID5411-2	SID5411	DNK	SRR7989830	30425247
HansenLBS_2018	SID5466-3	SID5466	DNK	SRR7989831	30425247
HansenLBS_2018	SID5466-4	SID5466	DNK	SRR7989832	30425247
HansenLBS_2018	SID5468-1	SID5468	DNK	SRR7989833	30425247
HansenLBS_2018	SID5468-2	SID5468	DNK	SRR7989834	30425247
HansenLBS_2018	SID5434-1	SID5434	DNK	SRR7989835	30425247
HansenLBS_2018	SID5434-2	SID5434	DNK	SRR7989836	30425247
HansenLBS_2018	SID5434-3	SID5434	DNK	SRR7989837	30425247
HansenLBS_2018	SID5434-4	SID5434	DNK	SRR7989838	30425247
HansenLBS_2018	SID5433-1	SID5433	DNK	SRR7989839	30425247
HansenLBS_2018	SID5433-2	SID5433	DNK	SRR7989840	30425247
HansenLBS_2018	SID5433-3	SID5433	DNK	SRR7989841	30425247
HansenLBS_2018	SID5433-4	SID5433	DNK	SRR7989842	30425247
HansenLBS_2018	SID5435-1	SID5435	DNK	SRR7989843	30425247
HansenLBS_2018	SID5435-2	SID5435	DNK	SRR7989844	30425247
HansenLBS_2018	SID5442-4	SID5442	DNK	SRR7989845	30425247
HansenLBS_2018	SID5454-4	SID5454	DNK	SRR7989846	30425247
HansenLBS_2018	SID5454-3	SID5454	DNK	SRR7989847	30425247
HansenLBS_2018	SID5455-2	SID5455	DNK	SRR7989848	30425247
HansenLBS_2018	SID5455-1	SID5455	DNK	SRR7989849	30425247
HansenLBS_2018	SID5455-4	SID5455	DNK	SRR7989850	30425247
HansenLBS_2018	SID5455-3	SID5455	DNK	SRR7989851	30425247
HansenLBS_2018	SID5457-2	SID5457	DNK	SRR7989852	30425247
HansenLBS_2018	SID5457-1	SID5457	DNK	SRR7989853	30425247
HansenLBS_2018	SID5457-4	SID5457	DNK	SRR7989854	30425247
HansenLBS_2018	SID5457-3	SID5457	DNK	SRR7989855	30425247
HansenLBS_2018	SID5443-3	SID5443	DNK	SRR7989856	30425247
HansenLBS_2018	SID5462-2	SID5462	DNK	SRR7989857	30425247
HansenLBS_2018	SID5462-1	SID5462	DNK	SRR7989858	30425247
HansenLBS_2018	SID5461-4	SID5461	DNK	SRR7989859	30425247
HansenLBS_2018	SID5461-3	SID5461	DNK	SRR7989860	30425247
HansenLBS_2018	SID5463-2	SID5463	DNK	SRR7989861	30425247
HansenLBS_2018	SID5463-1	SID5463	DNK	SRR7989862	30425247
HansenLBS_2018	SID5462-4	SID5462	DNK	SRR7989863	30425247
HansenLBS_2018	SID5462-3	SID5462	DNK	SRR7989864	30425247
HansenLBS_2018	SID5463-4	SID5463	DNK	SRR7989865	30425247
HansenLBS_2018	SID5463-3	SID5463	DNK	SRR7989866	30425247
HansenLBS_2018	SID5435-4	SID5435	DNK	SRR7989867	30425247
HansenLBS_2018	SID5435-3	SID5435	DNK	SRR7989868	30425247
HansenLBS_2018	SID5438-2	SID5438	DNK	SRR7989869	30425247
HansenLBS_2018	SID5438-1	SID5438	DNK	SRR7989870	30425247
HansenLBS_2018	SID5438-4	SID5438	DNK	SRR7989871	30425247
HansenLBS_2018	SID5438-3	SID5438	DNK	SRR7989872	30425247
HansenLBS_2018	SID5439-2	SID5439	DNK	SRR7989873	30425247
HansenLBS_2018	SID5439-1	SID5439	DNK	SRR7989874	30425247
HansenLBS_2018	SID5439-4	SID5439	DNK	SRR7989875	30425247
HansenLBS_2018	SID5439-3	SID5439	DNK	SRR7989876	30425247
HansenLBS_2018	SID5440-3	SID5440	DNK	SRR7989877	30425247
HansenLBS_2018	SID5440-4	SID5440	DNK	SRR7989878	30425247
HansenLBS_2018	SID5440-1	SID5440	DNK	SRR7989879	30425247
HansenLBS_2018	SID5440-2	SID5440	DNK	SRR7989880	30425247
HansenLBS_2018	SID5441-3	SID5441	DNK	SRR7989881	30425247
HansenLBS_2018	SID5441-4	SID5441	DNK	SRR7989882	30425247
HansenLBS_2018	SID5441-1	SID5441	DNK	SRR7989883	30425247
HansenLBS_2018	SID5441-2	SID5441	DNK	SRR7989884	30425247
HansenLBS_2018	SID5442-1	SID5442	DNK	SRR7989885	30425247
HansenLBS_2018	SID5442-2	SID5442	DNK	SRR7989886	30425247
HansenLBS_2018	SID5445-3	SID5445	DNK	SRR7989887	30425247
HansenLBS_2018	SID5445-4	SID5445	DNK	SRR7989888	30425247
HansenLBS_2018	SID5446-1	SID5446	DNK	SRR7989889	30425247
HansenLBS_2018	SID5446-2	SID5446	DNK	SRR7989890	30425247
HansenLBS_2018	SID5442-3	SID5442	DNK	SRR7989891	30425247
HansenLBS_2018	SID5446-3	SID5446	DNK	SRR7989892	30425247
HansenLBS_2018	SID5446-4	SID5446	DNK	SRR7989893	30425247
HansenLBS_2018	SID5443-4	SID5443	DNK	SRR7989894	30425247
HansenLBS_2018	SID5477-1	SID5477	DNK	SRR7989895	30425247
HansenLBS_2018	SID5477-2	SID5477	DNK	SRR7989896	30425247
HansenLBS_2018	SID5476-3	SID5476	DNK	SRR7989897	30425247
HansenLBS_2018	SID5476-4	SID5476	DNK	SRR7989898	30425247
HansenLBS_2018	SID5476-1	SID5476	DNK	SRR7989899	30425247
HansenLBS_2018	SID5476-2	SID5476	DNK	SRR7989900	30425247
HansenLBS_2018	SID5474-3	SID5474	DNK	SRR7989901	30425247
HansenLBS_2018	SID5474-4	SID5474	DNK	SRR7989902	30425247
HansenLBS_2018	SID5473-3	SID5473	DNK	SRR7989903	30425247
HansenLBS_2018	SID5473-4	SID5473	DNK	SRR7989904	30425247
HansenLBS_2018	SID5444-4	SID5444	DNK	SRR7989905	30425247
HansenLBS_2018	SID5444-3	SID5444	DNK	SRR7989906	30425247
HansenLBS_2018	SID5480-1	SID5480	DNK	SRR7989907	30425247
HansenLBS_2018	SID5480-2	SID5480	DNK	SRR7989908	30425247
HansenLBS_2018	SID5480-3	SID5480	DNK	SRR7989909	30425247
HansenLBS_2018	SID5480-4	SID5480	DNK	SRR7989910	30425247
HansenLBS_2018	SID5481-1	SID5481	DNK	SRR7989911	30425247
HansenLBS_2018	SID5481-2	SID5481	DNK	SRR7989912	30425247
HansenLBS_2018	SID5481-3	SID5481	DNK	SRR7989913	30425247
HansenLBS_2018	SID5481-4	SID5481	DNK	SRR7989914	30425247
HansenLBS_2018	SID5412-2	SID5412	DNK	SRR7989915	30425247
HansenLBS_2018	SID5444-1	SID5444	DNK	SRR7989916	30425247
HansenLBS_2018	SID5413-3	SID5413	DNK	SRR7989917	30425247
HansenLBS_2018	SID5413-4	SID5413	DNK	SRR7989918	30425247
HansenLBS_2018	SID5414-1	SID5414	DNK	SRR7989919	30425247
HansenLBS_2018	SID5414-2	SID5414	DNK	SRR7989920	30425247
HansenLBS_2018	SID5414-3	SID5414	DNK	SRR7989921	30425247
HansenLBS_2018	SID5414-4	SID5414	DNK	SRR7989922	30425247
HansenLBS_2018	SID5415-1	SID5415	DNK	SRR7989923	30425247
HansenLBS_2018	SID5415-2	SID5415	DNK	SRR7989924	30425247
HansenLBS_2018	SID5415-3	SID5415	DNK	SRR7989925	30425247
HansenLBS_2018	SID5415-4	SID5415	DNK	SRR7989926	30425247
HansenLBS_2018	SID5443-2	SID5443	DNK	SRR7989927	30425247
HansenLBS_2018	SID5448-1	SID5448	DNK	SRR7989928	30425247
HansenLBS_2018	SID5448-2	SID5448	DNK	SRR7989929	30425247
HansenLBS_2018	SID5443-1	SID5443	DNK	SRR7989930	30425247
HansenLBS_2018	SID5473-2	SID5473	DNK	SRR7989931	30425247
HansenLBS_2018	SID5473-1	SID5473	DNK	SRR7989932	30425247
HansenLBS_2018	SID5469-4	SID5469	DNK	SRR7989933	30425247
HansenLBS_2018	SID5469-3	SID5469	DNK	SRR7989934	30425247
HansenLBS_2018	SID5470-4	SID5470	DNK	SRR7989935	30425247
HansenLBS_2018	SID5470-3	SID5470	DNK	SRR7989936	30425247
HansenLBS_2018	SID5468-4	SID5468	DNK	SRR7989937	30425247
HansenLBS_2018	SID5468-3	SID5468	DNK	SRR7989938	30425247
HansenLBS_2018	SID5469-2	SID5469	DNK	SRR7989939	30425247
HansenLBS_2018	SID5469-1	SID5469	DNK	SRR7989940	30425247
HansenLBS_2018	SID5412-1	SID5412	DNK	SRR7989941	30425247
HansenLBS_2018	SID5479-4	SID5479	DNK	SRR7989942	30425247
HansenLBS_2018	SID5479-3	SID5479	DNK	SRR7989943	30425247
HansenLBS_2018	SID5479-2	SID5479	DNK	SRR7989944	30425247
HansenLBS_2018	SID5479-1	SID5479	DNK	SRR7989945	30425247
HansenLBS_2018	SID5478-4	SID5478	DNK	SRR7989946	30425247
HansenLBS_2018	SID5478-3	SID5478	DNK	SRR7989947	30425247
HansenLBS_2018	SID5478-2	SID5478	DNK	SRR7989948	30425247
HansenLBS_2018	SID5478-1	SID5478	DNK	SRR7989949	30425247
HansenLBS_2018	SID5477-4	SID5477	DNK	SRR7989950	30425247
HansenLBS_2018	SID5477-3	SID5477	DNK	SRR7989951	30425247
HansenLBS_2018	SID5412-3	SID5412	DNK	SRR7989952	30425247
HansenLBS_2018	SID5421-4	SID5421	DNK	SRR7989953	30425247
HansenLBS_2018	SID5421-3	SID5421	DNK	SRR7989954	30425247
HansenLBS_2018	SID5412-4	SID5412	DNK	SRR7989955	30425247
HansenLBS_2018	SID5417-4	SID5417	DNK	SRR7989956	30425247
HansenLBS_2018	SID5417-3	SID5417	DNK	SRR7989957	30425247
HansenLBS_2018	SID5421-2	SID5421	DNK	SRR7989958	30425247
HansenLBS_2018	SID5421-1	SID5421	DNK	SRR7989959	30425247
HansenLBS_2018	SID5466-1	SID5466	DNK	SRR7989960	30425247
HansenLBS_2018	SID5416-1	SID5416	DNK	SRR7989961	30425247
HansenLBS_2018	SID5417-2	SID5417	DNK	SRR7989962	30425247
HansenLBS_2018	SID5417-1	SID5417	DNK	SRR7989963	30425247
HansenLBS_2018	SID5466-2	SID5466	DNK	SRR7989964	30425247
HansenLBS_2018	SID5411-3	SID5411	DNK	SRR7989965	30425247
HansenLBS_2018	SID5416-2	SID5416	DNK	SRR7989966	30425247
HansenLBS_2018	SID5411-4	SID5411	DNK	SRR7989967	30425247
HansenLBS_2018	SID5454-1	SID5454	DNK	SRR7989968	30425247
HansenLBS_2018	SID5454-2	SID5454	DNK	SRR7989969	30425247
HansenLBS_2018	SID5445-1	SID5445	DNK	SRR7989970	30425247
HansenLBS_2018	SID5451-1	SID5451	DNK	SRR7989971	30425247
HansenLBS_2018	SID5451-2	SID5451	DNK	SRR7989972	30425247
HansenLBS_2018	SID5451-3	SID5451	DNK	SRR7989973	30425247
HansenLBS_2018	SID5451-4	SID5451	DNK	SRR7989974	30425247
HansenLBS_2018	SID5453-1	SID5453	DNK	SRR7989975	30425247
HansenLBS_2018	SID5453-2	SID5453	DNK	SRR7989976	30425247
HansenLBS_2018	SID5453-3	SID5453	DNK	SRR7989977	30425247
HansenLBS_2018	SID5453-4	SID5453	DNK	SRR7989978	30425247
HansenLBS_2018	SID5413-1	SID5413	DNK	SRR7989979	30425247
HansenLBS_2018	SID5445-2	SID5445	DNK	SRR7989980	30425247
HansenLBS_2018	SID5413-2	SID5413	DNK	SRR7989981	30425247
HansenLBS_2018	SID5427-1	SID5427	DNK	SRR7989982	30425247
HansenLBS_2018	SID5427-2	SID5427	DNK	SRR7989983	30425247
HansenLBS_2018	SID5425-3	SID5425	DNK	SRR7989984	30425247
HansenLBS_2018	SID5425-4	SID5425	DNK	SRR7989985	30425247
HansenLBS_2018	SID5425-1	SID5425	DNK	SRR7989986	30425247
HansenLBS_2018	SID5425-2	SID5425	DNK	SRR7989987	30425247
HansenLBS_2018	SID5423-3	SID5423	DNK	SRR7989988	30425247
HansenLBS_2018	SID5423-4	SID5423	DNK	SRR7989989	30425247
HansenLBS_2018	SID5423-1	SID5423	DNK	SRR7989990	30425247
HansenLBS_2018	SID5423-2	SID5423	DNK	SRR7989991	30425247
HansenLBS_2018	SID5450-2	SID5450	DNK	SRR7989992	30425247
HansenLBS_2018	SID5450-1	SID5450	DNK	SRR7989993	30425247
HansenLBS_2018	SID5449-4	SID5449	DNK	SRR7989994	30425247
HansenLBS_2018	SID5449-3	SID5449	DNK	SRR7989995	30425247
HansenLBS_2018	SID5449-2	SID5449	DNK	SRR7989996	30425247
HansenLBS_2018	SID5449-1	SID5449	DNK	SRR7989997	30425247
HansenLBS_2018	SID5448-4	SID5448	DNK	SRR7989998	30425247
HansenLBS_2018	SID5448-3	SID5448	DNK	SRR7989999	30425247
HansenLBS_2018	SID5450-4	SID5450	DNK	SRR7990000	30425247
HansenLBS_2018	SID5450-3	SID5450	DNK	SRR7990001	30425247
Heitz-BuschartA_2016	M01.2-V1-stool	M01.2	LUX	SRR3313057	27723761
Heitz-BuschartA_2016	M01.2-V2-stool	M01.2	LUX	SRR3313068	27723761
Heitz-BuschartA_2016	M01.2-V3-stool	M01.2	LUX	SRR3313079	27723761
Heitz-BuschartA_2016	M01.3-V3-stool	M01.3	LUX	SRR3313113	27723761
Heitz-BuschartA_2016	M02.4-V1-stool	M02.4	LUX	SRR3313050	27723761
Heitz-BuschartA_2016	M02.4-V3-stool	M02.4	LUX	SRR3313052	27723761
Heitz-BuschartA_2016	M04.1-V1-stool	M04.1	LUX	SRR3313066	27723761
Heitz-BuschartA_2016	M04.1-V3-stool	M04.1	LUX	SRR3313067	27723761
Heitz-BuschartA_2016	M04.6-V1-stool	M04.6	LUX	SRR3313080	27723761
Heitz-BuschartA_2016	M04.6-V2-stool	M04.6	LUX	SRR3313081	27723761
Heitz-BuschartA_2016	M04.6-V3-stool	M04.6	LUX	SRR3313082	27723761
HMP_2012	SRS011084	HMP_2012_158479027	USA	SRR062103;SRR062102;SRR061904;SRR061903	22699609
HMP_2012	SRS011134	HMP_2012_158499257	USA	SRR060443;SRR060442	22699609
HMP_2012	SRS011239	HMP_2012_158742018	USA	SRR059855;SRR059854	22699609
HMP_2012	SRS011271	HMP_2012_158802708	USA	SRR061168;SRR061170	22699609
HMP_2012	SRS011302	HMP_2012_158944319	USA	SRR060411;SRR060410	22699609
HMP_2012	SRS011405	HMP_2012_159247771	USA	SRR061164;SRR061166	22699609
HMP_2012	SRS011452	HMP_2012_159146620	USA	SRR346668;SRR346703;SRR062426;SRR062428	22699609
HMP_2012	SRS011529	HMP_2012_159166850	USA	SRR061153;SRR061173	22699609
HMP_2012	SRS011586	HMP_2012_159733294	USA	SRR061144;SRR061145	22699609
HMP_2012	SRS012273	HMP_2012_158337416	USA	SRR059413;SRR059412	22699609
HMP_2012	SRS012902	HMP_2012_158883629	USA	SRR059421;SRR059420	22699609
HMP_2012	SRS013158	HMP_2012_159369152	USA	SRR059897;SRR059896	22699609
HMP_2012	SRS013215	HMP_2012_159591683	USA	SRR059367;SRR059366	22699609
HMP_2012	SRS013476	HMP_2012_159207311	USA	SRR059505;SRR059504	22699609
HMP_2012	SRS013521	HMP_2012_159227541	USA	SRR059812;SRR059813	22699609
HMP_2012	SRS013687	HMP_2012_159268001	USA	SRR060375;SRR060374	22699609
HMP_2012	SRS013800	HMP_2012_159571453	USA	SRR059339;SRR059338	22699609
HMP_2012	SRS013951	HMP_2012_763496533	USA	SRR061137;SRR062323	22699609
HMP_2012	SRS014235	HMP_2012_763678604	USA	SRR061557;SRR061558	22699609
HMP_2012	SRS014287	HMP_2012_763536994	USA	SRR062386;SRR062388	22699609
HMP_2012	SRS014313	HMP_2012_763820215	USA	SRR063468;SRR063469	22699609
HMP_2012	SRS014459	HMP_2012_763577454	USA	SRR061138;SRR062321	22699609
HMP_2012	SRS014613	HMP_2012_763840445	USA	SRR061226;SRR061229	22699609
HMP_2012	SRS014683	HMP_2012_763961826	USA	SRR061044;SRR061135	22699609
HMP_2012	SRS014923	HMP_2012_763860675	USA	SRR061326;SRR061368	22699609
HMP_2012	SRS014979	HMP_2012_764062976	USA	SRR061149;SRR061156	22699609
HMP_2012	SRS015065	HMP_2012_763577454	USA	SRR061136;SRR062320	22699609
HMP_2012	SRS015133	HMP_2012_763901136	USA	SRR061182;SRR061204	22699609
HMP_2012	SRS015190	HMP_2012_763759525	USA	SRR061143;SRR061147	22699609
HMP_2012	SRS015217	HMP_2012_764143897	USA	SRR061331;SRR061334	22699609
HMP_2012	SRS015264	HMP_2012_763982056	USA	SRR063480;SRR063481	22699609
HMP_2012	SRS015663	HMP_2012_764487809	USA	SRR061205;SRR061209	22699609
HMP_2012	SRS015782	HMP_2012_764224817	USA	SRR061183;SRR061208	22699609
HMP_2012	SRS015794	HMP_2012_763435843	USA	SRR063540;SRR063542;SRR063551;SRR063553;SRR063554;SRR063555;SRR061185;SRR061195	22699609
HMP_2012	SRS015854	HMP_2012_764002286	USA	SRR061496;SRR061497	22699609
HMP_2012	SRS015960	HMP_2012_764325968	USA	SRR061255;SRR062524	22699609
HMP_2012	SRS016018	HMP_2012_764447348	USA	SRR061191;SRR061197;SRR346666	22699609
HMP_2012	SRS016056	HMP_2012_764508039	USA	SRR061198;SRR061200	22699609
HMP_2012	SRS016095	HMP_2012_764588959	USA	SRR061169;SRR061172	22699609
HMP_2012	SRS016203	HMP_2012_764649650	USA	SRR062538;SRR062539;SRR346679;SRR353617	22699609
HMP_2012	SRS016267	HMP_2012_764669880	USA	SRR061494;SRR061495	22699609
HMP_2012	SRS016335	HMP_2012_765074482	USA	SRR061157;SRR061161	22699609
HMP_2012	SRS016495	HMP_2012_159753524	USA	SRR060025;SRR060026	22699609
HMP_2012	SRS016585	HMP_2012_159915365	USA	SRR059347;SRR059346	22699609
HMP_2012	SRS016753	HMP_2012_160421117	USA	SRR059831;SRR059830	22699609
HMP_2012	SRS016954	HMP_2012_159611913	USA	SRR061920;SRR061919	22699609
HMP_2012	SRS016989	HMP_2012_159490532	USA	SRR059373;SRR059372	22699609
HMP_2012	SRS017103	HMP_2012_159551223	USA	SRR060365;SRR060364	22699609
HMP_2012	SRS017191	HMP_2012_159814214	USA	SRR060359;SRR060358	22699609
HMP_2012	SRS017247	HMP_2012_159510762	USA	SRR059828;SRR059829	22699609
HMP_2012	SRS017307	HMP_2012_159632143	USA	SRR059885;SRR059884	22699609
HMP_2012	SRS017521	HMP_2012_160502038	USA	SRR059887;SRR059886	22699609
HMP_2012	SRS017701	HMP_2012_160582958	USA	SRR059353;SRR059352	22699609
HMP_2012	SRS017821	HMP_2012_160603188	USA	SRR059355;SRR059354	22699609
HMP_2012	SRS018133	HMP_2012_160158126	USA	SRR061974;SRR061973	22699609
HMP_2012	SRS018313	HMP_2012_160380657	USA	SRR062012;SRR062011	22699609
HMP_2012	SRS018351	HMP_2012_160178356	USA	SRR059395;SRR059394	22699609
HMP_2012	SRS018427	HMP_2012_160218816	USA	SRR059917;SRR059916	22699609
HMP_2012	SRS018656	HMP_2012_765013792	USA	SRR061508;SRR061510;SRR346656;SRR346691	22699609
HMP_2012	SRS018817	HMP_2012_765135172	USA	SRR062350;SRR062355	22699609
HMP_2012	SRS019030	HMP_2012_763961826	USA	SRR063559;SRR063565;SRR063566;SRR063567;SRR063568;SRR063569;SRR063572;SRR063573;SRR063574;SRR063575;SRR063577;SRR063578;SRR063580;SRR063581;SRR063582;SRR063583;SRR063584;SRR063585;SRR061140;SRR062322	22699609
HMP_2012	SRS019161	HMP_2012_763496533	USA	SRR061139;SRR062324	22699609
HMP_2012	SRS019267	HMP_2012_765034022	USA	SRR061150;SRR061154	22699609
HMP_2012	SRS019397	HMP_2012_765560005	USA	SRR061456;SRR061459	22699609
HMP_2012	SRS019582	HMP_2012_763597684	USA	SRR346696;SRR062375;SRR062457	22699609
HMP_2012	SRS019601	HMP_2012_765620695	USA	SRR063502;SRR063505	22699609
HMP_2012	SRS019685	HMP_2012_763678604	USA	SRR061499;SRR061507	22699609
HMP_2012	SRS019787	HMP_2012_764669880	USA	SRR061503;SRR061505	22699609
HMP_2012	SRS019968	HMP_2012_160643649	USA	SRR059407;SRR059406	22699609
HMP_2012	SRS020233	HMP_2012_160400887	USA	SRR059351;SRR059350	22699609
HMP_2012	SRS020328	HMP_2012_160704339	USA	SRR059441;SRR059440	22699609
HMP_2012	SRS020869	HMP_2012_160765029	USA	SRR059357;SRR059356	22699609
HMP_2012	SRS021484	HMP_2012_158479027	USA	SRR059853;SRR059852	22699609
HMP_2012	SRS021948	HMP_2012_158256496	USA	SRR059425;SRR059424	22699609
HMP_2012	SRS022071	HMP_2012_158337416	USA	SRR059455;SRR059454	22699609
HMP_2012	SRS022137	HMP_2012_638754422	USA	SRR059952;SRR059953	22699609
HMP_2012	SRS022524	HMP_2012_809635352	USA	SRR063903;SRR063904;SRR060021	22699609
HMP_2012	SRS022609	HMP_2012_158499257	USA	SRR060353;SRR060352	22699609
HMP_2012	SRS022713	HMP_2012_370425937	USA	SRR060035	22699609
HMP_2012	SRS023346	HMP_2012_246515023	USA	SRR060006	22699609
HMP_2012	SRS023526	HMP_2012_158802708	USA	SRR059417;SRR059416	22699609
HMP_2012	SRS023583	HMP_2012_159005010	USA	SRR059423;SRR059422	22699609
HMP_2012	SRS023829	HMP_2012_158883629	USA	SRR061932;SRR061931	22699609
HMP_2012	SRS023914	HMP_2012_159268001	USA	SRR060363;SRR060362	22699609
HMP_2012	SRS023971	HMP_2012_159369152	USA	SRR059911;SRR059910	22699609
HMP_2012	SRS024009	HMP_2012_159247771	USA	SRR059461;SRR059460	22699609
HMP_2012	SRS024075	HMP_2012_159510762	USA	SRR061689;SRR061690;SRR061691	22699609
HMP_2012	SRS024132	HMP_2012_159207311	USA	SRR059507;SRR059506	22699609
HMP_2012	SRS024331	HMP_2012_159551223	USA	SRR059891;SRR059890	22699609
HMP_2012	SRS024388	HMP_2012_159713063	USA	SRR059345;SRR059344	22699609
HMP_2012	SRS024435	HMP_2012_159571453	USA	SRR059343;SRR059342	22699609
HMP_2012	SRS024549	HMP_2012_159591683	USA	SRR059389;SRR059388	22699609
HMP_2012	SRS024625	HMP_2012_159611913	USA	SRR061930;SRR061929	22699609
HMP_2012	SRS042284	HMP_2012_764811490	USA	SRR063513;SRR063523	22699609
HMP_2012	SRS042628	HMP_2012_764447348	USA	SRR061184;SRR061212	22699609
HMP_2012	SRS043001	HMP_2012_550534656	USA	SRR061555;SRR061556	22699609
HMP_2012	SRS043411	HMP_2012_763759525	USA	SRR061188;SRR061190;SRR346689	22699609
HMP_2012	SRS043701	HMP_2012_159814214	USA	SRR059915;SRR059914	22699609
HMP_2012	SRS045004	HMP_2012_604812005	USA	SRR060152	22699609
HMP_2012	SRS045645	HMP_2012_604812005	USA	SRR063905;SRR063906;SRR060044	22699609
HMP_2012	SRS045713	HMP_2012_404239096	USA	SRR061572;SRR061583	22699609
HMP_2012	SRS047014	HMP_2012_765074482	USA	SRR063483;SRR063484	22699609
HMP_2012	SRS047044	HMP_2012_764224817	USA	SRR061432;SRR061438	22699609
HMP_2012	SRS048164	HMP_2012_861967750	USA	SRR061330;SRR061343	22699609
HMP_2012	SRS048870	HMP_2012_764184357	USA	SRR062376;SRR062427	22699609
HMP_2012	SRS049164	HMP_2012_765074482	USA	SRR346710;SRR062341;SRR062390	22699609
HMP_2012	SRS049712	HMP_2012_823052294	USA	SRR061165;SRR061174	22699609
HMP_2012	SRS049900	HMP_2012_686765762	USA	SRR066421	22699609
HMP_2012	SRS049959	HMP_2012_765701615	USA	SRR061215;SRR061220	22699609
HMP_2012	SRS049995	HMP_2012_159227541	USA	SRR059984;SRR059985	22699609
HMP_2012	SRS050299	HMP_2012_763982056	USA	SRR062406;SRR062407	22699609
HMP_2012	SRS050422	HMP_2012_763536994	USA	SRR346712;SRR061484;SRR061486	22699609
HMP_2012	SRS050752	HMP_2012_765640925	USA	SRR062446;SRR062447	22699609
HMP_2012	SRS050925	HMP_2012_763860675	USA	SRR061442;SRR061443	22699609
HMP_2012	SRS051031	HMP_2012_764487809	USA	SRR061218;SRR061234	22699609
HMP_2012	SRS051882	HMP_2012_764143897	USA	SRR063538;SRR063539;SRR063548;SRR063549;SRR062348;SRR062382	22699609
HMP_2012	SRS052027	HMP_2012_159490532	USA	SRR059331;SRR059330	22699609
HMP_2012	SRS052697	HMP_2012_706846339	USA	SRR061280;SRR061284	22699609
HMP_2012	SRS053214	HMP_2012_159753524	USA	SRR059990;SRR059991	22699609
HMP_2012	SRS053335	HMP_2012_508703490	USA	SRR061151;SRR061158	22699609
HMP_2012	SRS053398	HMP_2012_675950834	USA	SRR061581;SRR061586	22699609
HMP_2012	SRS055982	HMP_2012_638754422	USA	SRR061730;SRR061731;SRR059992;SRR059993	22699609
HMP_2012	SRS056259	HMP_2012_764325968	USA	SRR061236;SRR062530	22699609
HMP_2012	SRS057478	HMP_2012_370425937	USA	SRR060039	22699609
HMP_2012	SRS057717	HMP_2012_246515023	USA	SRR059818	22699609
HMP_2012	SRS058723	HMP_2012_763820215	USA	SRR063543;SRR063544;SRR063545;SRR063547;SRR063470;SRR063471	22699609
HMP_2012	SRS058770	HMP_2012_160158126	USA	SRR060357;SRR060356	22699609
HMP_2012	SRS062427	HMP_2012_763536994	USA	SRR062395;SRR062423	22699609
HMP_2012	SRS063040	HMP_2012_809635352	USA	SRR063907;SRR063908;SRR063909;SRR060003	22699609
HMP_2012	SRS063985	HMP_2012_763901136	USA	SRR062466;SRR062467	22699609
HMP_2012	SRS064276	HMP_2012_763840445	USA	SRR061181;SRR061199	22699609
HMP_2012	SRS064557	HMP_2012_764042746	USA	SRR062417;SRR062418	22699609
HMP_2012	SRS064645	HMP_2012_686765762	USA	SRR066418;SRR063897;SRR063898	22699609
HMP_2012	SRS065504	HMP_2012_764062976	USA	SRR061152;SRR061167	22699609
HMP_2012	SRS075398	HMP_2012_158883629	USA	SRR063921;SRR063915	22699609
HMP_2012	SRS077730	HMP_2012_159753524	USA	SRR060137;SRR060138	22699609
HMP_2012	SRS078176	HMP_2012_159227541	USA	SRR060000;SRR060001	22699609
JieZ_2017	SAMEA104142324	SAMEA104142324	CHN	ERR2017815	29018189
JieZ_2017	SAMEA104142316	SAMEA104142316	CHN	ERR2017814	29018189
JieZ_2017	SAMEA104142314	SAMEA104142314	CHN	ERR2017813	29018189
JieZ_2017	SAMEA104142312	SAMEA104142312	CHN	ERR2017810	29018189
JieZ_2017	SAMEA104142471	SAMEA104142471	CHN	ERR2017809	29018189
JieZ_2017	SAMEA104142470	SAMEA104142470	CHN	ERR2017808	29018189
JieZ_2017	SAMEA104142469	SAMEA104142469	CHN	ERR2017807	29018189
JieZ_2017	SAMEA104142468	SAMEA104142468	CHN	ERR2017806	29018189
JieZ_2017	SAMEA104142467	SAMEA104142467	CHN	ERR2017805	29018189
JieZ_2017	SAMEA104142466	SAMEA104142466	CHN	ERR2017804	29018189
JieZ_2017	SAMEA104142465	SAMEA104142465	CHN	ERR2017803	29018189
JieZ_2017	SAMEA104142464	SAMEA104142464	CHN	ERR2017802	29018189
JieZ_2017	SAMEA104142463	SAMEA104142463	CHN	ERR2017801	29018189
JieZ_2017	SAMEA104142460	SAMEA104142460	CHN	ERR2017800	29018189
JieZ_2017	SAMEA104142462	SAMEA104142462	CHN	ERR2017799	29018189
JieZ_2017	SAMEA104142459	SAMEA104142459	CHN	ERR2017798	29018189
JieZ_2017	SAMEA104142461	SAMEA104142461	CHN	ERR2017797	29018189
JieZ_2017	SAMEA104142458	SAMEA104142458	CHN	ERR2017796	29018189
JieZ_2017	SAMEA104142447	SAMEA104142447	CHN	ERR2017795	29018189
JieZ_2017	SAMEA104142457	SAMEA104142457	CHN	ERR2017794	29018189
JieZ_2017	SAMEA104142456	SAMEA104142456	CHN	ERR2017793	29018189
JieZ_2017	SAMEA104142474	SAMEA104142474	CHN	ERR2017792	29018189
JieZ_2017	SAMEA104142455	SAMEA104142455	CHN	ERR2017791	29018189
JieZ_2017	SAMEA104142446	SAMEA104142446	CHN	ERR2017790	29018189
JieZ_2017	SAMEA104142445	SAMEA104142445	CHN	ERR2017789	29018189
JieZ_2017	SAMEA104142444	SAMEA104142444	CHN	ERR2017788	29018189
JieZ_2017	SAMEA104142442	SAMEA104142442	CHN	ERR2017786	29018189
JieZ_2017	SAMEA104142441	SAMEA104142441	CHN	ERR2017785	29018189
JieZ_2017	SAMEA104142440	SAMEA104142440	CHN	ERR2017784	29018189
JieZ_2017	SAMEA104142439	SAMEA104142439	CHN	ERR2017783	29018189
JieZ_2017	SAMEA104142438	SAMEA104142438	CHN	ERR2017782	29018189
JieZ_2017	SAMEA104142437	SAMEA104142437	CHN	ERR2017781	29018189
JieZ_2017	SAMEA104142436	SAMEA104142436	CHN	ERR2017780	29018189
JieZ_2017	SAMEA104142435	SAMEA104142435	CHN	ERR2017779	29018189
JieZ_2017	SAMEA104142434	SAMEA104142434	CHN	ERR2017778	29018189
JieZ_2017	SAMEA104142433	SAMEA104142433	CHN	ERR2017777	29018189
JieZ_2017	SAMEA104142432	SAMEA104142432	CHN	ERR2017776	29018189
JieZ_2017	SAMEA104142431	SAMEA104142431	CHN	ERR2017775	29018189
JieZ_2017	SAMEA104142430	SAMEA104142430	CHN	ERR2017774	29018189
JieZ_2017	SAMEA104142429	SAMEA104142429	CHN	ERR2017773	29018189
JieZ_2017	SAMEA104142473	SAMEA104142473	CHN	ERR2017772	29018189
JieZ_2017	SAMEA104142428	SAMEA104142428	CHN	ERR2017771	29018189
JieZ_2017	SAMEA104142427	SAMEA104142427	CHN	ERR2017770	29018189
JieZ_2017	SAMEA104142426	SAMEA104142426	CHN	ERR2017769	29018189
JieZ_2017	SAMEA104142425	SAMEA104142425	CHN	ERR2017768	29018189
JieZ_2017	SAMEA104142424	SAMEA104142424	CHN	ERR2017767	29018189
JieZ_2017	SAMEA104142476	SAMEA104142476	CHN	ERR2017766	29018189
JieZ_2017	SAMEA104142475	SAMEA104142475	CHN	ERR2017765	29018189
JieZ_2017	SAMEA104142423	SAMEA104142423	CHN	ERR2017764	29018189
JieZ_2017	SAMEA104142422	SAMEA104142422	CHN	ERR2017763	29018189
JieZ_2017	SAMEA104142421	SAMEA104142421	CHN	ERR2017762	29018189
JieZ_2017	SAMEA104142420	SAMEA104142420	CHN	ERR2017761	29018189
JieZ_2017	SAMEA104142419	SAMEA104142419	CHN	ERR2017760	29018189
JieZ_2017	SAMEA104142418	SAMEA104142418	CHN	ERR2017759	29018189
JieZ_2017	SAMEA104142415	SAMEA104142415	CHN	ERR2017757	29018189
JieZ_2017	SAMEA104142414	SAMEA104142414	CHN	ERR2017756	29018189
JieZ_2017	SAMEA104142413	SAMEA104142413	CHN	ERR2017755	29018189
JieZ_2017	SAMEA104142412	SAMEA104142412	CHN	ERR2017754	29018189
JieZ_2017	SAMEA104142410	SAMEA104142410	CHN	ERR2017753	29018189
JieZ_2017	SAMEA104142417	SAMEA104142417	CHN	ERR2017752	29018189
JieZ_2017	SAMEA104142411	SAMEA104142411	CHN	ERR2017751	29018189
JieZ_2017	SAMEA104142090	SAMEA104142090	CHN	ERR2017750	29018189
JieZ_2017	SAMEA104142091	SAMEA104142091	CHN	ERR2017749	29018189
JieZ_2017	SAMEA104142092	SAMEA104142092	CHN	ERR2017748	29018189
JieZ_2017	SAMEA104142093	SAMEA104142093	CHN	ERR2017747	29018189
JieZ_2017	SAMEA104142094	SAMEA104142094	CHN	ERR2017746	29018189
JieZ_2017	SAMEA104142095	SAMEA104142095	CHN	ERR2017745	29018189
JieZ_2017	SAMEA104142096	SAMEA104142096	CHN	ERR2017744	29018189
JieZ_2017	SAMEA104142313	SAMEA104142313	CHN	ERR2017743	29018189
JieZ_2017	SAMEA104142079	SAMEA104142079	CHN	ERR2017742	29018189
JieZ_2017	SAMEA104142080	SAMEA104142080	CHN	ERR2017741	29018189
JieZ_2017	SAMEA104142081	SAMEA104142081	CHN	ERR2017740	29018189
JieZ_2017	SAMEA104142082	SAMEA104142082	CHN	ERR2017739	29018189
JieZ_2017	SAMEA104142083	SAMEA104142083	CHN	ERR2017738	29018189
JieZ_2017	SAMEA104142084	SAMEA104142084	CHN	ERR2017737	29018189
JieZ_2017	SAMEA104142085	SAMEA104142085	CHN	ERR2017736	29018189
JieZ_2017	SAMEA104142154	SAMEA104142154	CHN	ERR2017735	29018189
JieZ_2017	SAMEA104142155	SAMEA104142155	CHN	ERR2017734	29018189
JieZ_2017	SAMEA104142156	SAMEA104142156	CHN	ERR2017733	29018189
JieZ_2017	SAMEA104142157	SAMEA104142157	CHN	ERR2017732	29018189
JieZ_2017	SAMEA104142158	SAMEA104142158	CHN	ERR2017731	29018189
JieZ_2017	SAMEA104142159	SAMEA104142159	CHN	ERR2017730	29018189
JieZ_2017	SAMEA104142160	SAMEA104142160	CHN	ERR2017729	29018189
JieZ_2017	SAMEA104142161	SAMEA104142161	CHN	ERR2017728	29018189
JieZ_2017	SAMEA104142162	SAMEA104142162	CHN	ERR2017727	29018189
JieZ_2017	SAMEA104142163	SAMEA104142163	CHN	ERR2017726	29018189
JieZ_2017	SAMEA104142164	SAMEA104142164	CHN	ERR2017725	29018189
JieZ_2017	SAMEA104142165	SAMEA104142165	CHN	ERR2017724	29018189
JieZ_2017	SAMEA104142166	SAMEA104142166	CHN	ERR2017723	29018189
JieZ_2017	SAMEA104142167	SAMEA104142167	CHN	ERR2017722	29018189
JieZ_2017	SAMEA104142168	SAMEA104142168	CHN	ERR2017721	29018189
JieZ_2017	SAMEA104142169	SAMEA104142169	CHN	ERR2017720	29018189
JieZ_2017	SAMEA104142170	SAMEA104142170	CHN	ERR2017719	29018189
JieZ_2017	SAMEA104142171	SAMEA104142171	CHN	ERR2017718	29018189
JieZ_2017	SAMEA104142172	SAMEA104142172	CHN	ERR2017717	29018189
JieZ_2017	SAMEA104142173	SAMEA104142173	CHN	ERR2017716	29018189
JieZ_2017	SAMEA104142310	SAMEA104142310	CHN	ERR2017715	29018189
JieZ_2017	SAMEA104142174	SAMEA104142174	CHN	ERR2017714	29018189
JieZ_2017	SAMEA104142175	SAMEA104142175	CHN	ERR2017713	29018189
JieZ_2017	SAMEA104142176	SAMEA104142176	CHN	ERR2017712	29018189
JieZ_2017	SAMEA104142177	SAMEA104142177	CHN	ERR2017711	29018189
JieZ_2017	SAMEA104142178	SAMEA104142178	CHN	ERR2017710	29018189
JieZ_2017	SAMEA104142179	SAMEA104142179	CHN	ERR2017709	29018189
JieZ_2017	SAMEA104142180	SAMEA104142180	CHN	ERR2017708	29018189
JieZ_2017	SAMEA104142181	SAMEA104142181	CHN	ERR2017707	29018189
JieZ_2017	SAMEA104142182	SAMEA104142182	CHN	ERR2017706	29018189
JieZ_2017	SAMEA104142183	SAMEA104142183	CHN	ERR2017705	29018189
JieZ_2017	SAMEA104142184	SAMEA104142184	CHN	ERR2017704	29018189
JieZ_2017	SAMEA104142185	SAMEA104142185	CHN	ERR2017703	29018189
JieZ_2017	SAMEA104142186	SAMEA104142186	CHN	ERR2017702	29018189
JieZ_2017	SAMEA104142187	SAMEA104142187	CHN	ERR2017701	29018189
JieZ_2017	SAMEA104142188	SAMEA104142188	CHN	ERR2017700	29018189
JieZ_2017	SAMEA104142189	SAMEA104142189	CHN	ERR2017699	29018189
JieZ_2017	SAMEA104142190	SAMEA104142190	CHN	ERR2017698	29018189
JieZ_2017	SAMEA104142191	SAMEA104142191	CHN	ERR2017697	29018189
JieZ_2017	SAMEA104142192	SAMEA104142192	CHN	ERR2017696	29018189
JieZ_2017	SAMEA104142193	SAMEA104142193	CHN	ERR2017695	29018189
JieZ_2017	SAMEA104142194	SAMEA104142194	CHN	ERR2017694	29018189
JieZ_2017	SAMEA104142195	SAMEA104142195	CHN	ERR2017693	29018189
JieZ_2017	SAMEA104142196	SAMEA104142196	CHN	ERR2017692	29018189
JieZ_2017	SAMEA104142197	SAMEA104142197	CHN	ERR2017691	29018189
JieZ_2017	SAMEA104142198	SAMEA104142198	CHN	ERR2017690	29018189
JieZ_2017	SAMEA104142086	SAMEA104142086	CHN	ERR2017689	29018189
JieZ_2017	SAMEA104142199	SAMEA104142199	CHN	ERR2017688	29018189
JieZ_2017	SAMEA104142200	SAMEA104142200	CHN	ERR2017687	29018189
JieZ_2017	SAMEA104142201	SAMEA104142201	CHN	ERR2017686	29018189
JieZ_2017	SAMEA104142202	SAMEA104142202	CHN	ERR2017685	29018189
JieZ_2017	SAMEA104142203	SAMEA104142203	CHN	ERR2017684	29018189
JieZ_2017	SAMEA104142204	SAMEA104142204	CHN	ERR2017683	29018189
JieZ_2017	SAMEA104142205	SAMEA104142205	CHN	ERR2017682	29018189
JieZ_2017	SAMEA104142206	SAMEA104142206	CHN	ERR2017681	29018189
JieZ_2017	SAMEA104142207	SAMEA104142207	CHN	ERR2017680	29018189
JieZ_2017	SAMEA104142208	SAMEA104142208	CHN	ERR2017679	29018189
JieZ_2017	SAMEA104142209	SAMEA104142209	CHN	ERR2017678	29018189
JieZ_2017	SAMEA104142317	SAMEA104142317	CHN	ERR2017677	29018189
JieZ_2017	SAMEA104142280	SAMEA104142280	CHN	ERR2017676	29018189
JieZ_2017	SAMEA104142237	SAMEA104142237	CHN	ERR2017675	29018189
JieZ_2017	SAMEA104142238	SAMEA104142238	CHN	ERR2017674	29018189
JieZ_2017	SAMEA104142239	SAMEA104142239	CHN	ERR2017673	29018189
JieZ_2017	SAMEA104142321	SAMEA104142321	CHN	ERR2017672	29018189
JieZ_2017	SAMEA104142311	SAMEA104142311	CHN	ERR2017671	29018189
JieZ_2017	SAMEA104142240	SAMEA104142240	CHN	ERR2017670	29018189
JieZ_2017	SAMEA104142241	SAMEA104142241	CHN	ERR2017669	29018189
JieZ_2017	SAMEA104142309	SAMEA104142309	CHN	ERR2017668	29018189
JieZ_2017	SAMEA104142242	SAMEA104142242	CHN	ERR2017667	29018189
JieZ_2017	SAMEA104142243	SAMEA104142243	CHN	ERR2017666	29018189
JieZ_2017	SAMEA104142244	SAMEA104142244	CHN	ERR2017665	29018189
JieZ_2017	SAMEA104142318	SAMEA104142318	CHN	ERR2017664	29018189
JieZ_2017	SAMEA104142245	SAMEA104142245	CHN	ERR2017663	29018189
JieZ_2017	SAMEA104142246	SAMEA104142246	CHN	ERR2017662	29018189
JieZ_2017	SAMEA104142247	SAMEA104142247	CHN	ERR2017661	29018189
JieZ_2017	SAMEA104142306	SAMEA104142306	CHN	ERR2017660	29018189
JieZ_2017	SAMEA104142305	SAMEA104142305	CHN	ERR2017659	29018189
JieZ_2017	SAMEA104142304	SAMEA104142304	CHN	ERR2017658	29018189
JieZ_2017	SAMEA104142286	SAMEA104142286	CHN	ERR2017657	29018189
JieZ_2017	SAMEA104142279	SAMEA104142279	CHN	ERR2017656	29018189
JieZ_2017	SAMEA104142282	SAMEA104142282	CHN	ERR2017655	29018189
JieZ_2017	SAMEA104142319	SAMEA104142319	CHN	ERR2017654	29018189
JieZ_2017	SAMEA104142281	SAMEA104142281	CHN	ERR2017653	29018189
JieZ_2017	SAMEA104142322	SAMEA104142322	CHN	ERR2017652	29018189
JieZ_2017	SAMEA104142315	SAMEA104142315	CHN	ERR2017651	29018189
JieZ_2017	SAMEA104142248	SAMEA104142248	CHN	ERR2017650	29018189
JieZ_2017	SAMEA104142249	SAMEA104142249	CHN	ERR2017649	29018189
JieZ_2017	SAMEA104142250	SAMEA104142250	CHN	ERR2017648	29018189
JieZ_2017	SAMEA104142251	SAMEA104142251	CHN	ERR2017647	29018189
JieZ_2017	SAMEA104142252	SAMEA104142252	CHN	ERR2017646	29018189
JieZ_2017	SAMEA104142253	SAMEA104142253	CHN	ERR2017645	29018189
JieZ_2017	SAMEA104142254	SAMEA104142254	CHN	ERR2017644	29018189
JieZ_2017	SAMEA104142255	SAMEA104142255	CHN	ERR2017643	29018189
JieZ_2017	SAMEA104142256	SAMEA104142256	CHN	ERR2017642	29018189
JieZ_2017	SAMEA104142257	SAMEA104142257	CHN	ERR2017641	29018189
JieZ_2017	SAMEA104142258	SAMEA104142258	CHN	ERR2017640	29018189
JieZ_2017	SAMEA104142259	SAMEA104142259	CHN	ERR2017639	29018189
JieZ_2017	SAMEA104142260	SAMEA104142260	CHN	ERR2017638	29018189
JieZ_2017	SAMEA104142261	SAMEA104142261	CHN	ERR2017637	29018189
JieZ_2017	SAMEA104142262	SAMEA104142262	CHN	ERR2017636	29018189
JieZ_2017	SAMEA104142263	SAMEA104142263	CHN	ERR2017635	29018189
JieZ_2017	SAMEA104142264	SAMEA104142264	CHN	ERR2017634	29018189
JieZ_2017	SAMEA104142265	SAMEA104142265	CHN	ERR2017633	29018189
JieZ_2017	SAMEA104142266	SAMEA104142266	CHN	ERR2017632	29018189
JieZ_2017	SAMEA104142267	SAMEA104142267	CHN	ERR2017631	29018189
JieZ_2017	SAMEA104142268	SAMEA104142268	CHN	ERR2017630	29018189
JieZ_2017	SAMEA104142269	SAMEA104142269	CHN	ERR2017629	29018189
JieZ_2017	SAMEA104142270	SAMEA104142270	CHN	ERR2017628	29018189
JieZ_2017	SAMEA104142271	SAMEA104142271	CHN	ERR2017627	29018189
JieZ_2017	SAMEA104142272	SAMEA104142272	CHN	ERR2017626	29018189
JieZ_2017	SAMEA104142273	SAMEA104142273	CHN	ERR2017625	29018189
JieZ_2017	SAMEA104142274	SAMEA104142274	CHN	ERR2017624	29018189
JieZ_2017	SAMEA104142275	SAMEA104142275	CHN	ERR2017623	29018189
JieZ_2017	SAMEA104142276	SAMEA104142276	CHN	ERR2017622	29018189
JieZ_2017	SAMEA104142277	SAMEA104142277	CHN	ERR2017621	29018189
JieZ_2017	SAMEA104142278	SAMEA104142278	CHN	ERR2017620	29018189
JieZ_2017	SAMEA104142303	SAMEA104142303	CHN	ERR2017619	29018189
JieZ_2017	SAMEA104142289	SAMEA104142289	CHN	ERR2017618	29018189
JieZ_2017	SAMEA104142283	SAMEA104142283	CHN	ERR2017617	29018189
JieZ_2017	SAMEA104142292	SAMEA104142292	CHN	ERR2017616	29018189
JieZ_2017	SAMEA104142307	SAMEA104142307	CHN	ERR2017615	29018189
JieZ_2017	SAMEA104142308	SAMEA104142308	CHN	ERR2017614	29018189
JieZ_2017	SAMEA104142290	SAMEA104142290	CHN	ERR2017613	29018189
JieZ_2017	SAMEA104142302	SAMEA104142302	CHN	ERR2017612	29018189
JieZ_2017	SAMEA104142301	SAMEA104142301	CHN	ERR2017611	29018189
JieZ_2017	SAMEA104142300	SAMEA104142300	CHN	ERR2017610	29018189
JieZ_2017	SAMEA104142299	SAMEA104142299	CHN	ERR2017609	29018189
JieZ_2017	SAMEA104142285	SAMEA104142285	CHN	ERR2017608	29018189
JieZ_2017	SAMEA104142298	SAMEA104142298	CHN	ERR2017607	29018189
JieZ_2017	SAMEA104142297	SAMEA104142297	CHN	ERR2017606	29018189
JieZ_2017	SAMEA104142296	SAMEA104142296	CHN	ERR2017605	29018189
JieZ_2017	SAMEA104142295	SAMEA104142295	CHN	ERR2017604	29018189
JieZ_2017	SAMEA104142294	SAMEA104142294	CHN	ERR2017603	29018189
JieZ_2017	SAMEA104142284	SAMEA104142284	CHN	ERR2017602	29018189
JieZ_2017	SAMEA104142291	SAMEA104142291	CHN	ERR2017601	29018189
JieZ_2017	SAMEA104142293	SAMEA104142293	CHN	ERR2017600	29018189
JieZ_2017	SAMEA104142288	SAMEA104142288	CHN	ERR2017599	29018189
JieZ_2017	SAMEA104142287	SAMEA104142287	CHN	ERR2017598	29018189
JieZ_2017	SAMEA104142087	SAMEA104142087	CHN	ERR2017597	29018189
JieZ_2017	SAMEA104142088	SAMEA104142088	CHN	ERR2017596	29018189
JieZ_2017	SAMEA104142089	SAMEA104142089	CHN	ERR2017595	29018189
JieZ_2017	SAMEA104142097	SAMEA104142097	CHN	ERR2017594	29018189
JieZ_2017	SAMEA104142098	SAMEA104142098	CHN	ERR2017593	29018189
JieZ_2017	SAMEA104142099	SAMEA104142099	CHN	ERR2017592	29018189
JieZ_2017	SAMEA104142103	SAMEA104142103	CHN	ERR2017591	29018189
JieZ_2017	SAMEA104142104	SAMEA104142104	CHN	ERR2017590	29018189
JieZ_2017	SAMEA104142105	SAMEA104142105	CHN	ERR2017589	29018189
JieZ_2017	SAMEA104142100	SAMEA104142100	CHN	ERR2017588	29018189
JieZ_2017	SAMEA104142106	SAMEA104142106	CHN	ERR2017587	29018189
JieZ_2017	SAMEA104142107	SAMEA104142107	CHN	ERR2017586	29018189
JieZ_2017	SAMEA104142102	SAMEA104142102	CHN	ERR2017584	29018189
JieZ_2017	SAMEA104142110	SAMEA104142110	CHN	ERR2017581	29018189
JieZ_2017	SAMEA104142111	SAMEA104142111	CHN	ERR2017577	29018189
JieZ_2017	SAMEA104142113	SAMEA104142113	CHN	ERR2017575	29018189
JieZ_2017	SAMEA104142114	SAMEA104142114	CHN	ERR2017574	29018189
JieZ_2017	SAMEA104142115	SAMEA104142115	CHN	ERR2017573	29018189
JieZ_2017	SAMEA104142116	SAMEA104142116	CHN	ERR2017572	29018189
JieZ_2017	SAMEA104142117	SAMEA104142117	CHN	ERR2017571	29018189
JieZ_2017	SAMEA104142118	SAMEA104142118	CHN	ERR2017570	29018189
JieZ_2017	SAMEA104142119	SAMEA104142119	CHN	ERR2017569	29018189
JieZ_2017	SAMEA104142075	SAMEA104142075	CHN	ERR2017568	29018189
JieZ_2017	SAMEA104142120	SAMEA104142120	CHN	ERR2017567	29018189
JieZ_2017	SAMEA104142121	SAMEA104142121	CHN	ERR2017566	29018189
JieZ_2017	SAMEA104142122	SAMEA104142122	CHN	ERR2017565	29018189
JieZ_2017	SAMEA104142076	SAMEA104142076	CHN	ERR2017564	29018189
JieZ_2017	SAMEA104142123	SAMEA104142123	CHN	ERR2017563	29018189
JieZ_2017	SAMEA104142124	SAMEA104142124	CHN	ERR2017562	29018189
JieZ_2017	SAMEA104142125	SAMEA104142125	CHN	ERR2017561	29018189
JieZ_2017	SAMEA104142126	SAMEA104142126	CHN	ERR2017560	29018189
JieZ_2017	SAMEA104142127	SAMEA104142127	CHN	ERR2017559	29018189
JieZ_2017	SAMEA104142128	SAMEA104142128	CHN	ERR2017558	29018189
JieZ_2017	SAMEA104142129	SAMEA104142129	CHN	ERR2017557	29018189
JieZ_2017	SAMEA104142130	SAMEA104142130	CHN	ERR2017556	29018189
JieZ_2017	SAMEA104142131	SAMEA104142131	CHN	ERR2017555	29018189
JieZ_2017	SAMEA104142132	SAMEA104142132	CHN	ERR2017554	29018189
JieZ_2017	SAMEA104142133	SAMEA104142133	CHN	ERR2017553	29018189
JieZ_2017	SAMEA104142134	SAMEA104142134	CHN	ERR2017552	29018189
JieZ_2017	SAMEA104142135	SAMEA104142135	CHN	ERR2017551	29018189
JieZ_2017	SAMEA104142136	SAMEA104142136	CHN	ERR2017550	29018189
JieZ_2017	SAMEA104142137	SAMEA104142137	CHN	ERR2017549	29018189
JieZ_2017	SAMEA104142138	SAMEA104142138	CHN	ERR2017548	29018189
JieZ_2017	SAMEA104142139	SAMEA104142139	CHN	ERR2017547	29018189
JieZ_2017	SAMEA104142140	SAMEA104142140	CHN	ERR2017546	29018189
JieZ_2017	SAMEA104142141	SAMEA104142141	CHN	ERR2017545	29018189
JieZ_2017	SAMEA104142142	SAMEA104142142	CHN	ERR2017544	29018189
JieZ_2017	SAMEA104142143	SAMEA104142143	CHN	ERR2017543	29018189
JieZ_2017	SAMEA104142144	SAMEA104142144	CHN	ERR2017542	29018189
JieZ_2017	SAMEA104142145	SAMEA104142145	CHN	ERR2017541	29018189
JieZ_2017	SAMEA104142146	SAMEA104142146	CHN	ERR2017540	29018189
JieZ_2017	SAMEA104142149	SAMEA104142149	CHN	ERR2017537	29018189
JieZ_2017	SAMEA104142150	SAMEA104142150	CHN	ERR2017536	29018189
JieZ_2017	SAMEA104142151	SAMEA104142151	CHN	ERR2017535	29018189
JieZ_2017	SAMEA104142152	SAMEA104142152	CHN	ERR2017534	29018189
JieZ_2017	SAMEA104142153	SAMEA104142153	CHN	ERR2017533	29018189
JieZ_2017	SAMEA104142078	SAMEA104142078	CHN	ERR2017531	29018189
JieZ_2017	SAMEA104142210	SAMEA104142210	CHN	ERR2017530	29018189
JieZ_2017	SAMEA104142211	SAMEA104142211	CHN	ERR2017529	29018189
JieZ_2017	SAMEA104142218	SAMEA104142218	CHN	ERR2017528	29018189
JieZ_2017	SAMEA104142212	SAMEA104142212	CHN	ERR2017527	29018189
JieZ_2017	SAMEA104142219	SAMEA104142219	CHN	ERR2017526	29018189
JieZ_2017	SAMEA104142213	SAMEA104142213	CHN	ERR2017525	29018189
JieZ_2017	SAMEA104142220	SAMEA104142220	CHN	ERR2017524	29018189
JieZ_2017	SAMEA104142214	SAMEA104142214	CHN	ERR2017523	29018189
JieZ_2017	SAMEA104142215	SAMEA104142215	CHN	ERR2017522	29018189
JieZ_2017	SAMEA104142217	SAMEA104142217	CHN	ERR2017521	29018189
JieZ_2017	SAMEA104142221	SAMEA104142221	CHN	ERR2017520	29018189
JieZ_2017	SAMEA104142216	SAMEA104142216	CHN	ERR2017519	29018189
JieZ_2017	SAMEA104142223	SAMEA104142223	CHN	ERR2017518	29018189
JieZ_2017	SAMEA104142409	SAMEA104142409	CHN	ERR2017517	29018189
JieZ_2017	SAMEA104142448	SAMEA104142448	CHN	ERR2017516	29018189
JieZ_2017	SAMEA104142408	SAMEA104142408	CHN	ERR2017515	29018189
JieZ_2017	SAMEA104142407	SAMEA104142407	CHN	ERR2017514	29018189
JieZ_2017	SAMEA104142406	SAMEA104142406	CHN	ERR2017513	29018189
JieZ_2017	SAMEA104142405	SAMEA104142405	CHN	ERR2017512	29018189
JieZ_2017	SAMEA104142404	SAMEA104142404	CHN	ERR2017510	29018189
JieZ_2017	SAMEA104142402	SAMEA104142402	CHN	ERR2017508	29018189
JieZ_2017	SAMEA104142401	SAMEA104142401	CHN	ERR2017507	29018189
JieZ_2017	SAMEA104142400	SAMEA104142400	CHN	ERR2017506	29018189
JieZ_2017	SAMEA104142398	SAMEA104142398	CHN	ERR2017504	29018189
JieZ_2017	SAMEA104142397	SAMEA104142397	CHN	ERR2017503	29018189
JieZ_2017	SAMEA104142225	SAMEA104142225	CHN	ERR2017500	29018189
JieZ_2017	SAMEA104142395	SAMEA104142395	CHN	ERR2017499	29018189
JieZ_2017	SAMEA104142452	SAMEA104142452	CHN	ERR2017495	29018189
JieZ_2017	SAMEA104142451	SAMEA104142451	CHN	ERR2017494	29018189
JieZ_2017	SAMEA104142226	SAMEA104142226	CHN	ERR2017491	29018189
JieZ_2017	SAMEA104142391	SAMEA104142391	CHN	ERR2017490	29018189
JieZ_2017	SAMEA104142390	SAMEA104142390	CHN	ERR2017489	29018189
JieZ_2017	SAMEA104142388	SAMEA104142388	CHN	ERR2017487	29018189
JieZ_2017	SAMEA104142387	SAMEA104142387	CHN	ERR2017486	29018189
JieZ_2017	SAMEA104142386	SAMEA104142386	CHN	ERR2017485	29018189
JieZ_2017	SAMEA104142385	SAMEA104142385	CHN	ERR2017484	29018189
JieZ_2017	SAMEA104142384	SAMEA104142384	CHN	ERR2017483	29018189
JieZ_2017	SAMEA104142383	SAMEA104142383	CHN	ERR2017482	29018189
JieZ_2017	SAMEA104142382	SAMEA104142382	CHN	ERR2017481	29018189
JieZ_2017	SAMEA104142381	SAMEA104142381	CHN	ERR2017479	29018189
JieZ_2017	SAMEA104142380	SAMEA104142380	CHN	ERR2017478	29018189
JieZ_2017	SAMEA104142379	SAMEA104142379	CHN	ERR2017477	29018189
JieZ_2017	SAMEA104142472	SAMEA104142472	CHN	ERR2017476	29018189
JieZ_2017	SAMEA104142378	SAMEA104142378	CHN	ERR2017475	29018189
JieZ_2017	SAMEA104142377	SAMEA104142377	CHN	ERR2017474	29018189
JieZ_2017	SAMEA104142376	SAMEA104142376	CHN	ERR2017473	29018189
JieZ_2017	SAMEA104142375	SAMEA104142375	CHN	ERR2017472	29018189
JieZ_2017	SAMEA104142227	SAMEA104142227	CHN	ERR2017471	29018189
JieZ_2017	SAMEA104142228	SAMEA104142228	CHN	ERR2017470	29018189
JieZ_2017	SAMEA104142229	SAMEA104142229	CHN	ERR2017469	29018189
JieZ_2017	SAMEA104142230	SAMEA104142230	CHN	ERR2017468	29018189
JieZ_2017	SAMEA104142231	SAMEA104142231	CHN	ERR2017467	29018189
JieZ_2017	SAMEA104142232	SAMEA104142232	CHN	ERR2017466	29018189
JieZ_2017	SAMEA104142233	SAMEA104142233	CHN	ERR2017465	29018189
JieZ_2017	SAMEA104142234	SAMEA104142234	CHN	ERR2017464	29018189
JieZ_2017	SAMEA104142235	SAMEA104142235	CHN	ERR2017463	29018189
JieZ_2017	SAMEA104142236	SAMEA104142236	CHN	ERR2017462	29018189
JieZ_2017	SAMEA104142222	SAMEA104142222	CHN	ERR2017461	29018189
KarlssonFH_2013	S112	S112	SWE	ERR260249	23719380
KarlssonFH_2013	S118	S118	SWE	ERR260250	23719380
KarlssonFH_2013	S121	S121	SWE	ERR260251	23719380
KarlssonFH_2013	S126	S126	DEU	ERR260252	23719380
KarlssonFH_2013	S127	S127	SWE	ERR260253	23719380
KarlssonFH_2013	S131	S131	SWE	ERR260254	23719380
KarlssonFH_2013	S137	S137	SWE	ERR260268	23719380
KarlssonFH_2013	S141	S141	SWE	ERR260255	23719380
KarlssonFH_2013	S143	S143	SWE	ERR260256	23719380
KarlssonFH_2013	S144	S144	SWE	ERR260257	23719380
KarlssonFH_2013	S146	S146	SWE	ERR260258	23719380
KarlssonFH_2013	S153	S153	DEU	ERR260259	23719380
KarlssonFH_2013	S155	S155	FRA	ERR260260	23719380
KarlssonFH_2013	S158	S158	SWE	ERR260261	23719380
KarlssonFH_2013	S186	S186	SWE	ERR260262	23719380
KarlssonFH_2013	S187	S187	SWE	ERR260263	23719380
KarlssonFH_2013	S193	S193	SWE	ERR260264	23719380
KarlssonFH_2013	S194	S194	SWE	ERR260265	23719380
KarlssonFH_2013	S195	S195	SWE	ERR260266	23719380
KarlssonFH_2013	S198	S198	SWE	ERR260267	23719380
KarlssonFH_2013	S200	S200	SWE	ERR260228	23719380
KarlssonFH_2013	S205	S205	SWE	ERR260229	23719380
KarlssonFH_2013	S224	S224	SWE	ERR260230	23719380
KarlssonFH_2013	S225	S225	SWE	ERR260231	23719380
KarlssonFH_2013	S227	S227	SWE	ERR260232	23719380
KarlssonFH_2013	S229	S229	SWE	ERR260233	23719380
KarlssonFH_2013	S231	S231	SWE	ERR260234	23719380
KarlssonFH_2013	S235	S235	DEU	ERR260235	23719380
KarlssonFH_2013	S239	S239	SWE	ERR260236	23719380
KarlssonFH_2013	S243	S243	SWE	ERR260237	23719380
KarlssonFH_2013	S244	S244	SWE	ERR260238	23719380
KarlssonFH_2013	S248	S248	SWE	ERR260239	23719380
KarlssonFH_2013	S249	S249	SWE	ERR260269	23719380
KarlssonFH_2013	S258	S258	SWE	ERR260240	23719380
KarlssonFH_2013	S263	S263	SWE	ERR260241	23719380
KarlssonFH_2013	S264	S264	SWE	ERR260242	23719380
KarlssonFH_2013	S268	S268	SWE	ERR260243	23719380
KarlssonFH_2013	S269	S269	SWE	ERR260244	23719380
KarlssonFH_2013	S278	S278	NOR	ERR260245	23719380
KarlssonFH_2013	S286	S286	DNK	ERR260270	23719380
KarlssonFH_2013	S288	S288	SWE	ERR260246	23719380
KarlssonFH_2013	S290	S290	SWE	ERR260247	23719380
KarlssonFH_2013	S297	S297	SWE	ERR260271	23719380
KarlssonFH_2013	S299	S299	SWE	ERR260248	23719380
KarlssonFH_2013	S304	S304	SWE	ERR260132	23719380
KarlssonFH_2013	S305	S305	SWE	ERR260133	23719380
KarlssonFH_2013	S312	S312	SWE	ERR260134	23719380
KarlssonFH_2013	S317	S317	SWE	ERR260135	23719380
KarlssonFH_2013	S327	S327	SWE	ERR260136	23719380
KarlssonFH_2013	S330	S330	SWE	ERR260137	23719380
KarlssonFH_2013	S332	S332	SWE	ERR260138	23719380
KarlssonFH_2013	S334	S334	SWE	ERR260139	23719380
KarlssonFH_2013	S342	S342	SWE	ERR260272	23719380
KarlssonFH_2013	S344	S344	SWE	ERR260140	23719380
KarlssonFH_2013	S347	S347	SWE	ERR260141	23719380
KarlssonFH_2013	S349	S349	SWE	ERR260142	23719380
KarlssonFH_2013	S350	S350	SWE	ERR260143	23719380
KarlssonFH_2013	S353	S353	SWE	ERR260144	23719380
KarlssonFH_2013	S354	S354	SVK	ERR260145	23719380
KarlssonFH_2013	S356	S356	SWE	ERR260146	23719380
KarlssonFH_2013	S365	S365	SWE	ERR260147	23719380
KarlssonFH_2013	S367	S367	SVK	ERR260148	23719380
KarlssonFH_2013	S370	S370	SWE	ERR260149	23719380
KarlssonFH_2013	S372	S372	SWE	ERR260150	23719380
KarlssonFH_2013	S378	S378	SWE	ERR260151	23719380
KarlssonFH_2013	S380	S380	SWE	ERR260152	23719380
KarlssonFH_2013	S381	S381	SWE	ERR260153	23719380
KarlssonFH_2013	S384	S384	SWE	ERR260154	23719380
KarlssonFH_2013	S389	S389	SWE	ERR260155	23719380
KarlssonFH_2013	S393	S393	SWE	ERR260156	23719380
KarlssonFH_2013	S395	S395	SWE	ERR260157	23719380
KarlssonFH_2013	S397	S397	SWE	ERR260158	23719380
KarlssonFH_2013	S398	S398	SWE	ERR260159	23719380
KarlssonFH_2013	S420	S420	SWE	ERR260160	23719380
KarlssonFH_2013	S421	S421	SWE	ERR260161	23719380
KarlssonFH_2013	S422	S422	SWE	ERR260162	23719380
KarlssonFH_2013	S424	S424	SWE	ERR260163	23719380
KarlssonFH_2013	S432	S432	SWE	ERR260164	23719380
KarlssonFH_2013	S434	S434	SWE	ERR260165	23719380
KarlssonFH_2013	S436	S436	SWE	ERR260166	23719380
KarlssonFH_2013	S439	S439	SWE	ERR260167	23719380
KarlssonFH_2013	S441	S441	SWE	ERR260168	23719380
KarlssonFH_2013	S446	S446	SWE	ERR260169	23719380
KarlssonFH_2013	S451	S451	SWE	ERR260170	23719380
KarlssonFH_2013	S456	S456	SWE	ERR260171	23719380
KarlssonFH_2013	S457	S457	SWE	ERR260172	23719380
KarlssonFH_2013	S458	S458	SWE	ERR260173	23719380
KarlssonFH_2013	S462	S462	SWE	ERR260174	23719380
KarlssonFH_2013	S463	S463	SWE	ERR260175	23719380
KarlssonFH_2013	S468	S468	HUN	ERR260176	23719380
KarlssonFH_2013	S470	S470	SWE	ERR260273	23719380
KarlssonFH_2013	S472	S472	SWE	ERR260177	23719380
KarlssonFH_2013	S475	S475	DNK	ERR260274	23719380
KarlssonFH_2013	S476	S476	SWE	ERR260178	23719380
KarlssonFH_2013	S478	S478	SWE	ERR260179	23719380
KarlssonFH_2013	S479	S479	SWE	ERR260180	23719380
KarlssonFH_2013	S483	S483	SWE	ERR260181	23719380
KarlssonFH_2013	S484	S484	SWE	ERR260182	23719380
KarlssonFH_2013	S485	S485	SWE	ERR260275	23719380
KarlssonFH_2013	S487	S487	SWE	ERR260183	23719380
KarlssonFH_2013	S488	S488	SWE	ERR260184	23719380
KarlssonFH_2013	S495	S495	EST	ERR260185	23719380
KarlssonFH_2013	S497	S497	SWE	ERR260186	23719380
KarlssonFH_2013	S51	S51	SWE	ERR260187	23719380
KarlssonFH_2013	S517	S517	SWE	ERR260188	23719380
KarlssonFH_2013	S524	S524	SWE	ERR260189	23719380
KarlssonFH_2013	S526	S526	SWE	ERR260190	23719380
KarlssonFH_2013	S529	S529	SWE	ERR260191	23719380
KarlssonFH_2013	S53	S53	SWE	ERR260193	23719380
KarlssonFH_2013	S530	S530	SWE	ERR260192	23719380
KarlssonFH_2013	S536	S536	SWE	ERR260194	23719380
KarlssonFH_2013	S54	S54	SWE	ERR260195	23719380
KarlssonFH_2013	S543	S543	SWE	ERR260196	23719380
KarlssonFH_2013	S547	S547	SWE	ERR260197	23719380
KarlssonFH_2013	S550	S550	SWE	ERR260276	23719380
KarlssonFH_2013	S551	S551	SWE	ERR260198	23719380
KarlssonFH_2013	S552	S552	SWE	ERR260199	23719380
KarlssonFH_2013	S558	S558	SWE	ERR260200	23719380
KarlssonFH_2013	S561	S561	SWE	ERR260201	23719380
KarlssonFH_2013	S563	S563	FIN	ERR260202	23719380
KarlssonFH_2013	S577	S577	SWE	ERR260203	23719380
KarlssonFH_2013	S58	S58	ISL	ERR260204	23719380
KarlssonFH_2013	S584	S584	SWE	ERR260205	23719380
KarlssonFH_2013	S587	S587	SWE	ERR260206	23719380
KarlssonFH_2013	S589	S589	DEU	ERR260207	23719380
KarlssonFH_2013	S59	S59	SWE	ERR260209	23719380
KarlssonFH_2013	S591	S591	SWE	ERR260208	23719380
KarlssonFH_2013	S598	S598	SWE	ERR260210	23719380
KarlssonFH_2013	S60	S60	SWE	ERR275251;ERR260212	23719380
KarlssonFH_2013	S600	S600	SWE	ERR260211	23719380
KarlssonFH_2013	S602	S602	SWE	ERR275252;ERR260213	23719380
KarlssonFH_2013	S604	S604	SVK	ERR260214	23719380
KarlssonFH_2013	S614	S614	SWE	ERR260215	23719380
KarlssonFH_2013	S617	S617	SWE	ERR260216	23719380
KarlssonFH_2013	S618	S618	SWE	ERR260217	23719380
KarlssonFH_2013	S628	S628	SWE	ERR260218	23719380
KarlssonFH_2013	S638	S638	SWE	ERR260219	23719380
KarlssonFH_2013	S640	S640	SWE	ERR260220	23719380
KarlssonFH_2013	S643	S643	SWE	ERR260221	23719380
KarlssonFH_2013	S646	S646	SWE	ERR260222	23719380
KarlssonFH_2013	S655	S655	SWE	ERR260223	23719380
KarlssonFH_2013	S77	S77	SWE	ERR260224	23719380
KarlssonFH_2013	S80	S80	SWE	ERR260225	23719380
KarlssonFH_2013	S88	S88	SWE	ERR260226	23719380
KarlssonFH_2013	S92	S92	SWE	ERR260227	23719380
LiJ_2017	H1F413846	H1F413846	CHN	ERR1398121	28143587
LiJ_2017	H1F512951	H1F512951	CHN	ERR1398068	28143587
LiJ_2017	H1F513817	H1F513817	CHN	ERR1398201	28143587
LiJ_2017	H1F513818	H1F513818	CHN	ERR1398155	28143587
LiJ_2017	H1F613739	H1F613739	CHN	ERR1398222	28143587
LiJ_2017	H1M213648	H1M213648	CHN	ERR1398255	28143587
LiJ_2017	H1M313811	H1M313811	CHN	ERR1398091	28143587
LiJ_2017	H1M412743	H1M412743	CHN	ERR1398140	28143587
LiJ_2017	H1M412809	H1M412809	CHN	ERR1398188	28143587
LiJ_2017	H1M412832	H1M412832	CHN	ERR1398098	28143587
LiJ_2017	H1M412835	H1M412835	CHN	ERR1398087	28143587
LiJ_2017	H1M412837	H1M412837	CHN	ERR1398240	28143587
LiJ_2017	H1M412844	H1M412844	CHN	ERR1398070	28143587
LiJ_2017	H1M412949	H1M412949	CHN	ERR1398238	28143587
LiJ_2017	H1M413802	H1M413802	CHN	ERR1398190	28143587
LiJ_2017	H1M413815	H1M413815	CHN	ERR1398072	28143587
LiJ_2017	H1M413822	H1M413822	CHN	ERR1398106	28143587
LiJ_2017	H1M413827	H1M413827	CHN	ERR1398234	28143587
LiJ_2017	H1M414905	H1M414905	CHN	ERR1398165	28143587
LiJ_2017	H1M511833	H1M511833	CHN	ERR1398215	28143587
LiJ_2017	H1M511841	H1M511841	CHN	ERR1398080	28143587
LiJ_2017	H1M511842	H1M511842	CHN	ERR1398210	28143587
LiJ_2017	H1M512808	H1M512808	CHN	ERR1398193	28143587
LiJ_2017	H1M512821	H1M512821	CHN	ERR1398086	28143587
LiJ_2017	H1M512831	H1M512831	CHN	ERR1398160	28143587
LiJ_2017	H1M512834	H1M512834	CHN	ERR1398133	28143587
LiJ_2017	H1M512836	H1M512836	CHN	ERR1398156	28143587
LiJ_2017	H1M512840	H1M512840	CHN	ERR1398175	28143587
LiJ_2017	H1M512853	H1M512853	CHN	ERR1398094	28143587
LiJ_2017	H1M512854	H1M512854	CHN	ERR1398139	28143587
LiJ_2017	H1M512855	H1M512855	CHN	ERR1398187	28143587
LiJ_2017	H1M513606	H1M513606	CHN	ERR1398195	28143587
LiJ_2017	H1M513729	H1M513729	CHN	ERR1398171	28143587
LiJ_2017	H1M513730	H1M513730	CHN	ERR1398074	28143587
LiJ_2017	H1M513738	H1M513738	CHN	ERR1398259	28143587
LiJ_2017	H1M513747	H1M513747	CHN	ERR1398194	28143587
LiJ_2017	H1M513803	H1M513803	CHN	ERR1398071	28143587
LiJ_2017	H1M513804	H1M513804	CHN	ERR1398209	28143587
LiJ_2017	H1M513807	H1M513807	CHN	ERR1398246	28143587
LiJ_2017	H1M513810	H1M513810	CHN	ERR1398249	28143587
LiJ_2017	H1M513813	H1M513813	CHN	ERR1398096	28143587
LiJ_2017	H1M513816	H1M513816	CHN	ERR1398241	28143587
LiJ_2017	H1M513819	H1M513819	CHN	ERR1398108	28143587
LiJ_2017	H1M513820	H1M513820	CHN	ERR1398084	28143587
LiJ_2017	H1M513823	H1M513823	CHN	ERR1398150	28143587
LiJ_2017	H1M513826	H1M513826	CHN	ERR1398158	28143587
LiJ_2017	H1M513828	H1M513828	CHN	ERR1398092	28143587
LiJ_2017	H1M513852	H1M513852	CHN	ERR1398219	28143587
LiJ_2017	H1M513912	H1M513912	CHN	ERR1398081	28143587
LiJ_2017	H1M514901	H1M514901	CHN	ERR1398111	28143587
LiJ_2017	H1M5XX814	H1M5XX814	CHN	ERR1398167	28143587
LiJ_2017	H1M612950	H1M612950	CHN	ERR1398185	28143587
LiJ_2017	H1M613745	H1M613745	CHN	ERR1398183	28143587
LiJ_2017	H1M613824	H1M613824	CHN	ERR1398141	28143587
LiJ_2017	H1M613825	H1M613825	CHN	ERR1398231	28143587
LiJ_2017	H2F413935	H2F413935	CHN	ERR1398124	28143587
LiJ_2017	H2F514910	H2F514910	CHN	ERR1398211	28143587
LiJ_2017	H2F514923	H2F514923	CHN	ERR1398208	28143587
LiJ_2017	H2M411920	H2M411920	CHN	ERR1398122	28143587
LiJ_2017	H2M413913	H2M413913	CHN	ERR1398110	28143587
LiJ_2017	H2M413915	H2M413915	CHN	ERR1398159	28143587
LiJ_2017	H2M413924	H2M413924	CHN	ERR1398137	28143587
LiJ_2017	H2M414102	H2M414102	CHN	ERR1398131	28143587
LiJ_2017	H2M414926	H2M414926	CHN	ERR1398204	28143587
LiJ_2017	H2M414927	H2M414927	CHN	ERR1398200	28143587
LiJ_2017	H2M414931	H2M414931	CHN	ERR1398162	28143587
LiJ_2017	H2M414940	H2M414940	CHN	ERR1398196	28143587
LiJ_2017	H2M415914	H2M415914	CHN	ERR1398135	28143587
LiJ_2017	H2M511919	H2M511919	CHN	ERR1398250	28143587
LiJ_2017	H2M513933	H2M513933	CHN	ERR1398220	28143587
LiJ_2017	H2M513934	H2M513934	CHN	ERR1398184	28143587
LiJ_2017	H2M513936	H2M513936	CHN	ERR1398151	28143587
LiJ_2017	H2M513937	H2M513937	CHN	ERR1398199	28143587
LiJ_2017	H2M513938	H2M513938	CHN	ERR1398228	28143587
LiJ_2017	H2M513939	H2M513939	CHN	ERR1398120	28143587
LiJ_2017	H2M514107	H2M514107	CHN	ERR1398221	28143587
LiJ_2017	H2M514108	H2M514108	CHN	ERR1398095	28143587
LiJ_2017	H2M514818	H2M514818	CHN	ERR1398230	28143587
LiJ_2017	H2M514841	H2M514841	CHN	ERR1398254	28143587
LiJ_2017	H2M514901	H2M514901	CHN	ERR1398132	28143587
LiJ_2017	H2M514903	H2M514903	CHN	ERR1398174	28143587
LiJ_2017	H2M514905	H2M514905	CHN	ERR1398232	28143587
LiJ_2017	H2M514906	H2M514906	CHN	ERR1398251	28143587
LiJ_2017	H2M514909	H2M514909	CHN	ERR1398189	28143587
LiJ_2017	H2M514911	H2M514911	CHN	ERR1398076	28143587
LiJ_2017	H2M514917	H2M514917	CHN	ERR1398125	28143587
LiJ_2017	H2M514925	H2M514925	CHN	ERR1398157	28143587
LiJ_2017	H2M514930	H2M514930	CHN	ERR1398146	28143587
LiJ_2017	H2M514943	H2M514943	CHN	ERR1398225	28143587
LiJ_2017	H2M515822	H2M515822	CHN	ERR1398177	28143587
LiJ_2017	H2M515921	H2M515921	CHN	ERR1398179	28143587
LiJ_2017	H2M614742	H2M614742	CHN	ERR1398143	28143587
LiJ_2017	H2M614832	H2M614832	CHN	ERR1398245	28143587
LiJ_2017	H2M614904	H2M614904	CHN	ERR1398212	28143587
LiJ_2017	H2M614929	H2M614929	CHN	ERR1398252	28143587
LiJ_2017	H2M615912	H2M615912	CHN	ERR1398235	28143587
LiJ_2017	H2MX14816	H2MX14816	CHN	ERR1398207	28143587
LiJ_2017	H2MX14928	H2MX14928	CHN	ERR1398166	28143587
LiJ_2017	H3F416103	H3F416103	CHN	ERR1398112	28143587
LiJ_2017	H3F516111	H3F516111	CHN	ERR1398236	28143587
LiJ_2017	H3M414933	H3M414933	CHN	ERR1398115	28143587
LiJ_2017	H3M415117	H3M415117	CHN	ERR1398258	28143587
LiJ_2017	H3M415131	H3M415131	CHN	ERR1398239	28143587
LiJ_2017	H3M415140	H3M415140	CHN	ERR1398128	28143587
LiJ_2017	H3M415852	H3M415852	CHN	ERR1398097	28143587
LiJ_2017	H3M415906	H3M415906	CHN	ERR1398191	28143587
LiJ_2017	H3M416124	H3M416124	CHN	ERR1398069	28143587
LiJ_2017	H3M416127	H3M416127	CHN	ERR1398105	28143587
LiJ_2017	H3M419939	H3M419939	CHN	ERR1398136	28143587
LiJ_2017	H3M420126	H3M420126	CHN	ERR1398154	28143587
LiJ_2017	H3M513141	H3M513141	CHN	ERR1398073	28143587
LiJ_2017	H3M514142	H3M514142	CHN	ERR1398145	28143587
LiJ_2017	H3M514143	H3M514143	CHN	ERR1398104	28143587
LiJ_2017	H3M514144	H3M514144	CHN	ERR1398119	28143587
LiJ_2017	H3M515101	H3M515101	CHN	ERR1398093	28143587
LiJ_2017	H3M515107	H3M515107	CHN	ERR1398134	28143587
LiJ_2017	H3M515123	H3M515123	CHN	ERR1398168	28143587
LiJ_2017	H3M515128	H3M515128	CHN	ERR1398090	28143587
LiJ_2017	H3M515130	H3M515130	CHN	ERR1398117	28143587
LiJ_2017	H3M515137	H3M515137	CHN	ERR1398172	28143587
LiJ_2017	H3M515138	H3M515138	CHN	ERR1398088	28143587
LiJ_2017	H3M515902	H3M515902	CHN	ERR1398229	28143587
LiJ_2017	H3M515910	H3M515910	CHN	ERR1398116	28143587
LiJ_2017	H3M515915	H3M515915	CHN	ERR1398186	28143587
LiJ_2017	H3M515920	H3M515920	CHN	ERR1398181	28143587
LiJ_2017	H3M515935	H3M515935	CHN	ERR1398085	28143587
LiJ_2017	H3M515936	H3M515936	CHN	ERR1398149	28143587
LiJ_2017	H3M515950	H3M515950	CHN	ERR1398262	28143587
LiJ_2017	H3M516105	H3M516105	CHN	ERR1398163	28143587
LiJ_2017	H3M516113	H3M516113	CHN	ERR1398176	28143587
LiJ_2017	H3M516114	H3M516114	CHN	ERR1398233	28143587
LiJ_2017	H3M516118	H3M516118	CHN	ERR1398077	28143587
LiJ_2017	H3M516129	H3M516129	CHN	ERR1398182	28143587
LiJ_2017	H3M516154	H3M516154	CHN	ERR1398123	28143587
LiJ_2017	H3M516751	H3M516751	CHN	ERR1398260	28143587
LiJ_2017	H3M516804	H3M516804	CHN	ERR1398107	28143587
LiJ_2017	H3M516845	H3M516845	CHN	ERR1398202	28143587
LiJ_2017	H3M516909	H3M516909	CHN	ERR1398103	28143587
LiJ_2017	H3M517134	H3M517134	CHN	ERR1398170	28143587
LiJ_2017	H3M517921	H3M517921	CHN	ERR1398247	28143587
LiJ_2017	H3M517922	H3M517922	CHN	ERR1398203	28143587
LiJ_2017	H3M517925	H3M517925	CHN	ERR1398130	28143587
LiJ_2017	H3M518108	H3M518108	CHN	ERR1398197	28143587
LiJ_2017	H3M518112	H3M518112	CHN	ERR1398099	28143587
LiJ_2017	H3M518116	H3M518116	CHN	ERR1398256	28143587
LiJ_2017	H3M615132	H3M615132	CHN	ERR1398261	28143587
LiJ_2017	H3M615747	H3M615747	CHN	ERR1398216	28143587
LiJ_2017	H3M615846	H3M615846	CHN	ERR1398082	28143587
LiJ_2017	H3M616753	H3M616753	CHN	ERR1398079	28143587
LiJ_2017	H3M616848	H3M616848	CHN	ERR1398227	28143587
LiJ_2017	H3M617849	H3M617849	CHN	ERR1398142	28143587
LiJ_2017	H3MX16919	H3MX16919	CHN	ERR1398226	28143587
LiJ_2017	nHF409542	nHF409542	CHN	ERR1398244	28143587
LiJ_2017	nHF411719	nHF411719	CHN	ERR1398138	28143587
LiJ_2017	nHF411741	nHF411741	CHN	ERR1398169	28143587
LiJ_2017	nHF511704	nHF511704	CHN	ERR1398129	28143587
LiJ_2017	nHF512818	nHF512818	CHN	ERR1398248	28143587
LiJ_2017	nHF512829	nHF512829	CHN	ERR1398152	28143587
LiJ_2017	nHF611623	nHF611623	CHN	ERR1398223	28143587
LiJ_2017	nHF611710	nHF611710	CHN	ERR1398242	28143587
LiJ_2017	nHF612722	nHF612722	CHN	ERR1398161	28143587
LiJ_2017	nHM410714	nHM410714	CHN	ERR1398153	28143587
LiJ_2017	nHM410727	nHM410727	CHN	ERR1398218	28143587
LiJ_2017	nHM410833	nHM410833	CHN	ERR1398101	28143587
LiJ_2017	nHM411801	nHM411801	CHN	ERR1398164	28143587
LiJ_2017	nHM412703	nHM412703	CHN	ERR1398198	28143587
LiJ_2017	nHM412716	nHM412716	CHN	ERR1398214	28143587
LiJ_2017	nHM412839	nHM412839	CHN	ERR1398213	28143587
LiJ_2017	nHM412840	nHM412840	CHN	ERR1398102	28143587
LiJ_2017	nHM412844	nHM412844	CHN	ERR1398205	28143587
LiJ_2017	nHM510732	nHM510732	CHN	ERR1398180	28143587
LiJ_2017	nHM510737	nHM510737	CHN	ERR1398144	28143587
LiJ_2017	nHM510831	nHM510831	CHN	ERR1398113	28143587
LiJ_2017	nHM511615	nHM511615	CHN	ERR1398078	28143587
LiJ_2017	nHM511712	nHM511712	CHN	ERR1398075	28143587
LiJ_2017	nHM511717	nHM511717	CHN	ERR1398192	28143587
LiJ_2017	nHM511720	nHM511720	CHN	ERR1398083	28143587
LiJ_2017	nHM511730	nHM511730	CHN	ERR1398178	28143587
LiJ_2017	nHM511735	nHM511735	CHN	ERR1398148	28143587
LiJ_2017	nHM511738	nHM511738	CHN	ERR1398217	28143587
LiJ_2017	nHM511813	nHM511813	CHN	ERR1398126	28143587
LiJ_2017	nHM511821	nHM511821	CHN	ERR1398237	28143587
LiJ_2017	nHM511825	nHM511825	CHN	ERR1398257	28143587
LiJ_2017	nHM512705	nHM512705	CHN	ERR1398173	28143587
LiJ_2017	nHM512802	nHM512802	CHN	ERR1398243	28143587
LiJ_2017	nHM512806	nHM512806	CHN	ERR1398127	28143587
LiJ_2017	nHM512811	nHM512811	CHN	ERR1398263	28143587
LiJ_2017	nHM512828	nHM512828	CHN	ERR1398114	28143587
LiJ_2017	nHM512834	nHM512834	CHN	ERR1398109	28143587
LiJ_2017	nHM611708	nHM611708	CHN	ERR1398206	28143587
LiJ_2017	nHM612607	nHM612607	CHN	ERR1398089	28143587
LiJ_2017	nHM612709	nHM612709	CHN	ERR1398100	28143587
LiJ_2017	nHM612724	nHM612724	CHN	ERR1398224	28143587
LiJ_2017	nHM612743	nHM612743	CHN	ERR1398118	28143587
LiJ_2017	nHM612836	nHM612836	CHN	ERR1398147	28143587
LiJ_2017	nHMX11726	nHMX11726	CHN	ERR1398253	28143587
LiSS_2016	FAT_014-22-42-0	FAT_014	NLD	ERR1297820;ERR1297792;ERR1297751;ERR1297716;ERR1297597;ERR1297547;ERR1297498;ERR1297443	27126044
LiSS_2016	FAT_024-22-2-0	FAT_024	NLD	ERR1297848;ERR1297833;ERR1297784;ERR1297581;ERR1297511;ERR1297433	27126044
LiSS_2016	FAT_024-22-84-0	FAT_024	NLD	ERR1297847;ERR1297738;ERR1297643;ERR1297539;ERR1297536;ERR1297492	27126044
LiuW_2016	SRR3992955	SRR3992955	MNG	SRR3992955	27708392
LiuW_2016	SRR3992956	SRR3992956	MNG	SRR3992956	27708392
LiuW_2016	SRR3992957	SRR3992957	MNG	SRR3992957	27708392
LiuW_2016	SRR3992958	SRR3992958	MNG	SRR3992958	27708392
LiuW_2016	SRR3992959	SRR3992959	MNG	SRR3992959	27708392
LiuW_2016	SRR3992960	SRR3992960	MNG	SRR3992960	27708392
LiuW_2016	SRR3992961	SRR3992961	MNG	SRR3992961	27708392
LiuW_2016	SRR3992962	SRR3992962	MNG	SRR3992962	27708392
LiuW_2016	SRR3992963	SRR3992963	MNG	SRR3992963	27708392
LiuW_2016	SRR3992964	SRR3992964	MNG	SRR3992964	27708392
LiuW_2016	SRR3992965	SRR3992965	MNG	SRR3992965	27708392
LiuW_2016	SRR3992966	SRR3992966	MNG	SRR3992966	27708392
LiuW_2016	SRR3992967	SRR3992967	MNG	SRR3992967	27708392
LiuW_2016	SRR3992968	SRR3992968	MNG	SRR3992968	27708392
LiuW_2016	SRR3992969	SRR3992969	MNG	SRR3992969	27708392
LiuW_2016	SRR3992970	SRR3992970	MNG	SRR3992970	27708392
LiuW_2016	SRR3992971	SRR3992971	MNG	SRR3992971	27708392
LiuW_2016	SRR3992972	SRR3992972	MNG	SRR3992972	27708392
LiuW_2016	SRR3992973	SRR3992973	MNG	SRR3992973	27708392
LiuW_2016	SRR3992974	SRR3992974	MNG	SRR3992974	27708392
LiuW_2016	SRR3992975	SRR3992975	MNG	SRR3992975	27708392
LiuW_2016	SRR3992976	SRR3992976	MNG	SRR3992976	27708392
LiuW_2016	SRR3992977	SRR3992977	MNG	SRR3992977	27708392
LiuW_2016	SRR3992978	SRR3992978	MNG	SRR3992978	27708392
LiuW_2016	SRR3992979	SRR3992979	MNG	SRR3992979	27708392
LiuW_2016	SRR3992980	SRR3992980	MNG	SRR3992980	27708392
LiuW_2016	SRR3992981	SRR3992981	MNG	SRR3992981	27708392
LiuW_2016	SRR3992982	SRR3992982	MNG	SRR3992982	27708392
LiuW_2016	SRR3992983	SRR3992983	MNG	SRR3992983	27708392
LiuW_2016	SRR3992984	SRR3992984	MNG	SRR3992984	27708392
LiuW_2016	SRR3992985	SRR3992985	MNG	SRR3992985	27708392
LiuW_2016	SRR3992986	SRR3992986	MNG	SRR3992986	27708392
LiuW_2016	SRR3992987	SRR3992987	MNG	SRR3992987	27708392
LiuW_2016	SRR3992988	SRR3992988	MNG	SRR3992988	27708392
LiuW_2016	SRR3992989	SRR3992989	MNG	SRR3992989	27708392
LiuW_2016	SRR3992990	SRR3992990	MNG	SRR3992990	27708392
LiuW_2016	SRR3992991	SRR3992991	MNG	SRR3992991	27708392
LiuW_2016	SRR3992992	SRR3992992	MNG	SRR3992992	27708392
LiuW_2016	SRR3992993	SRR3992993	MNG	SRR3992993	27708392
LiuW_2016	SRR3992994	SRR3992994	MNG	SRR3992994	27708392
LiuW_2016	SRR3992995	SRR3992995	MNG	SRR3992995	27708392
LiuW_2016	SRR3992996	SRR3992996	MNG	SRR3992996	27708392
LiuW_2016	SRR3992997	SRR3992997	MNG	SRR3992997	27708392
LiuW_2016	SRR3992998	SRR3992998	MNG	SRR3992998	27708392
LiuW_2016	SRR3992999	SRR3992999	MNG	SRR3992999	27708392
LiuW_2016	SRR3993000	SRR3993000	MNG	SRR3993000	27708392
LiuW_2016	SRR3993001	SRR3993001	MNG	SRR3993001	27708392
LiuW_2016	SRR3993002	SRR3993002	MNG	SRR3993002	27708392
LiuW_2016	SRR3993003	SRR3993003	MNG	SRR3993003	27708392
LiuW_2016	SRR3993004	SRR3993004	MNG	SRR3993004	27708392
LiuW_2016	SRR3993005	SRR3993005	MNG	SRR3993005	27708392
LiuW_2016	SRR3993006	SRR3993006	MNG	SRR3993006	27708392
LiuW_2016	SRR3993007	SRR3993007	MNG	SRR3993007	27708392
LiuW_2016	SRR3993008	SRR3993008	MNG	SRR3993008	27708392
LiuW_2016	SRR3993009	SRR3993009	MNG	SRR3993009	27708392
LiuW_2016	SRR3993010	SRR3993010	MNG	SRR3993010	27708392
LiuW_2016	SRR3993011	SRR3993011	MNG	SRR3993011	27708392
LiuW_2016	SRR3993012	SRR3993012	MNG	SRR3993012	27708392
LiuW_2016	SRR3993013	SRR3993013	MNG	SRR3993013	27708392
LiuW_2016	SRR3993014	SRR3993014	MNG	SRR3993014	27708392
LiuW_2016	SRR3993015	SRR3993015	MNG	SRR3993015	27708392
LiuW_2016	SRR3993016	SRR3993016	MNG	SRR3993016	27708392
LiuW_2016	SRR3993017	SRR3993017	MNG	SRR3993017	27708392
LiuW_2016	SRR3993018	SRR3993018	MNG	SRR3993018	27708392
LiuW_2016	SRR3993019	SRR3993019	MNG	SRR3993019	27708392
LiuW_2016	SRR3993020	SRR3993020	MNG	SRR3993020	27708392
LiuW_2016	SRR3993021	SRR3993021	MNG	SRR3993021	27708392
LiuW_2016	SRR3993022	SRR3993022	MNG	SRR3993022	27708392
LiuW_2016	SRR3993023	SRR3993023	MNG	SRR3993023	27708392
LiuW_2016	SRR3993024	SRR3993024	MNG	SRR3993024	27708392
LiuW_2016	SRR3993025	SRR3993025	MNG	SRR3993025	27708392
LiuW_2016	SRR3993026	SRR3993026	MNG	SRR3993026	27708392
LiuW_2016	SRR3993027	SRR3993027	MNG	SRR3993027	27708392
LiuW_2016	SRR3993028	SRR3993028	MNG	SRR3993028	27708392
LiuW_2016	SRR3993029	SRR3993029	MNG	SRR3993029	27708392
LiuW_2016	SRR3993030	SRR3993030	MNG	SRR3993030	27708392
LiuW_2016	SRR3993031	SRR3993031	MNG	SRR3993031	27708392
LiuW_2016	SRR3993032	SRR3993032	MNG	SRR3993032	27708392
LiuW_2016	SRR3993033	SRR3993033	MNG	SRR3993033	27708392
LiuW_2016	SRR3993034	SRR3993034	MNG	SRR3993034	27708392
LiuW_2016	SRR3993035	SRR3993035	MNG	SRR3993035	27708392
LiuW_2016	SRR3993036	SRR3993036	MNG	SRR3993036	27708392
LiuW_2016	SRR3993037	SRR3993037	MNG	SRR3993037	27708392
LiuW_2016	SRR3993038	SRR3993038	MNG	SRR3993038	27708392
LiuW_2016	SRR3993039	SRR3993039	MNG	SRR3993039	27708392
LiuW_2016	SRR3993040	SRR3993040	MNG	SRR3993040	27708392
LiuW_2016	SRR3993041	SRR3993041	MNG	SRR3993041	27708392
LiuW_2016	SRR3993042	SRR3993042	MNG	SRR3993042	27708392
LiuW_2016	SRR3993043	SRR3993043	MNG	SRR3993043	27708392
LiuW_2016	SRR3993044	SRR3993044	MNG	SRR3993044	27708392
LiuW_2016	SRR3993045	SRR3993045	MNG	SRR3993045	27708392
LiuW_2016	SRR3993046	SRR3993046	MNG	SRR3993046	27708392
LiuW_2016	SRR3993047	SRR3993047	MNG	SRR3993047	27708392
LiuW_2016	SRR3993048	SRR3993048	MNG	SRR3993048	27708392
LiuW_2016	SRR3993049	SRR3993049	MNG	SRR3993049	27708392
LiuW_2016	SRR3993050	SRR3993050	MNG	SRR3993050	27708392
LiuW_2016	SRR3993051	SRR3993051	MNG	SRR3993051	27708392
LiuW_2016	SRR3993052	SRR3993052	MNG	SRR3993052	27708392
LiuW_2016	SRR3993053	SRR3993053	MNG	SRR3993053	27708392
LiuW_2016	SRR3993054	SRR3993054	MNG	SRR3993054	27708392
LiuW_2016	SRR3993055	SRR3993055	MNG	SRR3993055	27708392
LiuW_2016	SRR3993056	SRR3993056	MNG	SRR3993056	27708392
LiuW_2016	SRR3993057	SRR3993057	MNG	SRR3993057	27708392
LiuW_2016	SRR3993058	SRR3993058	MNG	SRR3993058	27708392
LiuW_2016	SRR3993059	SRR3993059	MNG	SRR3993059	27708392
LiuW_2016	SRR3993060	SRR3993060	MNG	SRR3993060	27708392
LiuW_2016	SRR3993061	SRR3993061	MNG	SRR3993061	27708392
LiuW_2016	SRR3993062	SRR3993062	MNG	SRR3993062	27708392
LiuW_2016	SRR3993063	SRR3993063	MNG	SRR3993063	27708392
LiuW_2016	SRR3993064	SRR3993064	MNG	SRR3993064	27708392
LomanNJ_2013	OBK1122	OBK1122	DEU	ERR262939;ERR262938	23571589
LomanNJ_2013	OBK1196	OBK1196	DEU	ERR262941;ERR262940	23571589
LomanNJ_2013	OBK1253	OBK1253	DEU	ERR262942;ERR260476	23571589
LomanNJ_2013	OBK2535	OBK2535	DEU	ERR260478;ERR260477	23571589
LomanNJ_2013	OBK2535b	OBK2535b	DEU	ERR260479	23571589
LomanNJ_2013	OBK2638	OBK2638	DEU	ERR262943;ERR260480	23571589
LomanNJ_2013	OBK2661	OBK2661	DEU	ERR260481	23571589
LomanNJ_2013	OBK2668	OBK2668	DEU	ERR262944	23571589
LomanNJ_2013	OBK2723	OBK2723	DEU	ERR262946;ERR262945	23571589
LomanNJ_2013	OBK2741	OBK2741	DEU	ERR262947	23571589
LomanNJ_2013	OBK2752	OBK2752	DEU	ERR260482	23571589
LomanNJ_2013	OBK2758	OBK2758	DEU	ERR260483	23571589
LomanNJ_2013	OBK2764	OBK2764	DEU	ERR260484	23571589
LomanNJ_2013	OBK2772	OBK2772	DEU	ERR260485	23571589
LomanNJ_2013	OBK2828	OBK2828	DEU	ERR260486	23571589
LomanNJ_2013	OBK2840	OBK2840	DEU	ERR260487	23571589
LomanNJ_2013	OBK2848	OBK2848	DEU	ERR260488	23571589
LomanNJ_2013	OBK2849	OBK2849	DEU	ERR262948	23571589
LomanNJ_2013	OBK2878	OBK2878	DEU	ERR260489	23571589
LomanNJ_2013	OBK2880	OBK2880	DEU	ERR260490	23571589
LomanNJ_2013	OBK2896	OBK2896	DEU	ERR260491	23571589
LomanNJ_2013	OBK2971	OBK2971	DEU	ERR260492	23571589
LomanNJ_2013	OBK3014	OBK3014	DEU	ERR262949	23571589
LomanNJ_2013	OBK3132	OBK3132	DEU	ERR260493	23571589
LomanNJ_2013	OBK3134	OBK3134	DEU	ERR260494	23571589
LomanNJ_2013	OBK3135	OBK3135	DEU	ERR260495	23571589
LomanNJ_2013	OBK3185	OBK3185	DEU	ERR262951	23571589
LomanNJ_2013	OBK3303	OBK3303	DEU	ERR260496	23571589
LomanNJ_2013	OBK3549	OBK3549	DEU	ERR260497	23571589
LomanNJ_2013	OBK3587	OBK3587	DEU	ERR262952	23571589
LomanNJ_2013	OBK3646	OBK3646	DEU	ERR260498	23571589
LomanNJ_2013	OBK3751	OBK3751	DEU	ERR260499	23571589
LomanNJ_2013	OBK3852	OBK3852	DEU	ERR260500	23571589
LomanNJ_2013	OBK3958	OBK3958	DEU	ERR262953	23571589
LomanNJ_2013	OBK4096	OBK4096	DEU	ERR262955;ERR262954	23571589
LomanNJ_2013	OBK4112	OBK4112	DEU	ERR262956	23571589
LomanNJ_2013	OBK4141	OBK4141	DEU	ERR260501	23571589
LomanNJ_2013	OBK4168	OBK4168	DEU	ERR262957	23571589
LomanNJ_2013	OBK4198	OBK4198	DEU	ERR260502	23571589
LomanNJ_2013	OBK4328	OBK4328	DEU	ERR262958;ERR260503	23571589
LomanNJ_2013	OBK4508	OBK4508	DEU	ERR260504	23571589
LomanNJ_2013	OBK4961	OBK4961	DEU	ERR262959;ERR260505	23571589
LomanNJ_2013	OBK5066	OBK5066	DEU	ERR260506	23571589
LoombaR_2017	SID0008_kcu	loombaSUB_subject-0008	USA	SRR5275480	28467925
LoombaR_2017	SID0009_rhg	loombaSUB_subject-0009	USA	SRR5275479	28467925
LoombaR_2017	SID0012_qdz	loombaSUB_subject-0012	USA	SRR5275477	28467925
LoombaR_2017	SID0017_mqf	loombaSUB_subject-0017	USA	SRR5275474	28467925
LoombaR_2017	SID1003_aac	loombaSUB_subject-1003	USA	SRR5275471	28467925
LoombaR_2017	SID1005_aae	loombaSUB_subject-1005	USA	SRR5275470	28467925
LoombaR_2017	SID1009_aai	loombaSUB_subject-1009	USA	SRR5275468	28467925
LoombaR_2017	SID1011_aak	loombaSUB_subject-1011	USA	SRR5275467	28467925
LoombaR_2017	SID1012_aal	loombaSUB_subject-1012	USA	SRR5275466	28467925
LoombaR_2017	SID1014_aan	loombaSUB_subject-1014	USA	SRR5275465	28467925
LoombaR_2017	SID1019_aas	loombaSUB_subject-1019	USA	SRR5275463	28467925
LoombaR_2017	SID1030_bad	loombaSUB_subject-1030	USA	SRR5275461	28467925
LoombaR_2017	SID1035_bai	loombaSUB_subject-1035	USA	SRR5275460	28467925
LoombaR_2017	SID1041_bao	loombaSUB_subject-1041	USA	SRR5275457	28467925
LoombaR_2017	SID1050_bax	loombaSUB_subject-1050	USA	SRR5275454	28467925
LoombaR_2017	SID5012_fio	loombaSUB_subject-5012	USA	SRR5275450	28467925
LoombaR_2017	SID5016_ish	loombaSUB_subject-5016	USA	SRR5275449	28467925
LoombaR_2017	SID5208_byt	loombaSUB_subject-5208	USA	SRR5275445	28467925
LoombaR_2017	SID5376_qdo	loombaSUB_subject-5376	USA	SRR5275441	28467925
LoombaR_2017	SID5397_okf	loombaSUB_subject-5397	USA	SRR5275437	28467925
LoombaR_2017	SID5458_vgp	loombaSUB_subject-5458	USA	SRR5275430	28467925
LoombaR_2017	SID5460_gix	loombaSUB_subject-5460	USA	SRR5275429	28467925
LoombaR_2017	SID5464_cib	loombaSUB_subject-5464	USA	SRR5275428	28467925
LoombaR_2017	SID5486_yds	loombaSUB_subject-5486	USA	SRR5275425	28467925
LoombaR_2017	SID5488_wmq	loombaSUB_subject-5488	USA	SRR5275424	28467925
LoombaR_2017	SID5501_aaq	loombaSUB_subject-5501	USA	SRR5275415	28467925
LoombaR_2017	SID5564_meq	loombaSUB_subject-5564	USA	SRR5275413	28467925
LoombaR_2017	SID5574_yeb	loombaSUB_subject-5574	USA	SRR5275408	28467925
LoombaR_2017	SID5584_vix	loombaSUB_subject-5584	USA	SRR5275403	28467925
LoombaR_2017	SID5625_bnh	loombaSUB_subject-5625	USA	SRR5275402	28467925
LoombaR_2017	SID5627_irb	loombaSUB_subject-5627	USA	SRR5275401	28467925
LoombaR_2017	SID5634_lel	loombaSUB_subject-5634	USA	SRR5275397	28467925
LoombaR_2017	SID5640_ijm	loombaSUB_subject-5640	USA	SRR5275394	28467925
LouisS_2016	AS43_12	AS43	DEU	SRR2155180	26919743
LouisS_2016	AS43_18	AS43	DEU	SRR2155323	26919743
LouisS_2016	AS43_24	AS43	DEU	SRR2155339	26919743
LouisS_2016	AS43_3	AS43	DEU	SRR2155358	26919743
LouisS_2016	AS43_6	AS43	DEU	SRR2155377	26919743
LouisS_2016	AS44_0	AS44	DEU	SRR2155482	26919743
LouisS_2016	AS44_12	AS44	DEU	SRR2155181	26919743
LouisS_2016	AS44_18	AS44	DEU	SRR2155324	26919743
LouisS_2016	AS44_24	AS44	DEU	SRR2155340	26919743
LouisS_2016	AS44_3	AS44	DEU	SRR2155359	26919743
LouisS_2016	AS44_6	AS44	DEU	SRR2155379	26919743
LouisS_2016	AS45_0	AS45	DEU	SRR2155174	26919743
LouisS_2016	AS45_12	AS45	DEU	SRR2155182	26919743
LouisS_2016	AS45_24	AS45	DEU	SRR2155341	26919743
LouisS_2016	AS45_3	AS45	DEU	SRR2155360	26919743
LouisS_2016	AS45_6	AS45	DEU	SRR2155380	26919743
LouisS_2016	AS50_0	AS50	DEU	SRR2155306	26919743
LouisS_2016	AS50_12	AS50	DEU	SRR2155183	26919743
LouisS_2016	AS50_18	AS50	DEU	SRR2155325	26919743
LouisS_2016	AS50_24	AS50	DEU	SRR2155343	26919743
LouisS_2016	AS50_3	AS50	DEU	SRR2155361	26919743
LouisS_2016	AS50_6	AS50	DEU	SRR2155381	26919743
LouisS_2016	AS51_0	AS51	DEU	SRR2155319	26919743
LouisS_2016	AS51_12	AS51	DEU	SRR2155184	26919743
LouisS_2016	AS51_18	AS51	DEU	SRR2155326	26919743
LouisS_2016	AS51_24	AS51	DEU	SRR2155344	26919743
LouisS_2016	AS51_3	AS51	DEU	SRR2155362	26919743
LouisS_2016	AS51_6	AS51	DEU	SRR2155383	26919743
LouisS_2016	AS53_0	AS53	DEU	SRR2155333	26919743
LouisS_2016	AS53_12	AS53	DEU	SRR2155307	26919743
LouisS_2016	AS53_18	AS53	DEU	SRR2155327	26919743
LouisS_2016	AS53_24	AS53	DEU	SRR2155346	26919743
LouisS_2016	AS53_3	AS53	DEU	SRR2155365	26919743
LouisS_2016	AS53_6	AS53	DEU	SRR2155384	26919743
LouisS_2016	AS56_0	AS56	DEU	SRR2155345	26919743
LouisS_2016	AS56_12	AS56	DEU	SRR2155308	26919743
LouisS_2016	AS56_18	AS56	DEU	SRR2155328	26919743
LouisS_2016	AS56_24	AS56	DEU	SRR2155347	26919743
LouisS_2016	AS56_3	AS56	DEU	SRR2155367	26919743
LouisS_2016	AS56_6	AS56	DEU	SRR2155385	26919743
LouisS_2016	AS58_0	AS58	DEU	SRR2155356	26919743
LouisS_2016	AS58_12	AS58	DEU	SRR2155309	26919743
LouisS_2016	AS58_18	AS58	DEU	SRR2155330	26919743
LouisS_2016	AS58_24	AS58	DEU	SRR2155348	26919743
LouisS_2016	AS58_3	AS58	DEU	SRR2155368	26919743
LouisS_2016	AS58_6	AS58	DEU	SRR2155386	26919743
LouisS_2016	AS60_0	AS60	DEU	SRR2155370	26919743
LouisS_2016	AS60_12	AS60	DEU	SRR2155310	26919743
LouisS_2016	AS60_18	AS60	DEU	SRR2155331	26919743
LouisS_2016	AS60_24	AS60	DEU	SRR2155349	26919743
LouisS_2016	AS60_3	AS60	DEU	SRR2155369	26919743
LouisS_2016	AS60_6	AS60	DEU	SRR2155387	26919743
LouisS_2016	AS61_0	AS61	DEU	SRR2155382	26919743
LouisS_2016	AS61_12	AS61	DEU	SRR2155311	26919743
LouisS_2016	AS61_18	AS61	DEU	SRR2155332	26919743
LouisS_2016	AS61_24	AS61	DEU	SRR2155350	26919743
LouisS_2016	AS61_6	AS61	DEU	SRR2155388	26919743
LouisS_2016	AS62_0	AS62	DEU	SRR2155394	26919743
LouisS_2016	AS62_12	AS62	DEU	SRR2155312	26919743
LouisS_2016	AS62_18	AS62	DEU	SRR2155334	26919743
LouisS_2016	AS62_24	AS62	DEU	SRR2155351	26919743
LouisS_2016	AS62_3	AS62	DEU	SRR2155371	26919743
LouisS_2016	AS62_6	AS62	DEU	SRR2155390	26919743
LouisS_2016	AS63_0	AS63	DEU	SRR2155175	26919743
LouisS_2016	AS63_12	AS63	DEU	SRR2155314	26919743
LouisS_2016	AS63_18	AS63	DEU	SRR2155335	26919743
LouisS_2016	AS63_24	AS63	DEU	SRR2155352	26919743
LouisS_2016	AS63_3	AS63	DEU	SRR2155372	26919743
LouisS_2016	AS63_6	AS63	DEU	SRR2155391	26919743
LouisS_2016	AS64_0	AS64	DEU	SRR2155176	26919743
LouisS_2016	AS64_12	AS64	DEU	SRR2155315	26919743
LouisS_2016	AS64_18	AS64	DEU	SRR2155336	26919743
LouisS_2016	AS64_24	AS64	DEU	SRR2155353	26919743
LouisS_2016	AS64_3	AS64	DEU	SRR2155373	26919743
LouisS_2016	AS64_6	AS64	DEU	SRR2155392	26919743
LouisS_2016	AS65_0	AS65	DEU	SRR2155177	26919743
LouisS_2016	AS65_12	AS65	DEU	SRR2155317	26919743
LouisS_2016	AS65_18	AS65	DEU	SRR2155337	26919743
LouisS_2016	AS65_24	AS65	DEU	SRR2155354	26919743
LouisS_2016	AS65_3	AS65	DEU	SRR2155374	26919743
LouisS_2016	AS65_6	AS65	DEU	SRR2155393	26919743
LouisS_2016	AS66_0	AS66	DEU	SRR2155178	26919743
LouisS_2016	AS66_12	AS66	DEU	SRR2155318	26919743
LouisS_2016	AS66_18	AS66	DEU	SRR2155338	26919743
LouisS_2016	AS66_24	AS66	DEU	SRR2155355	26919743
LouisS_2016	AS66_3	AS66	DEU	SRR2155375	26919743
LouisS_2016	AS66_6	AS66	DEU	SRR2155395	26919743
LouisS_2016	AS68_0	AS68	DEU	SRR2155179	26919743
LouisS_2016	AS68_12	AS68	DEU	SRR2155321	26919743
LouisS_2016	AS68_24	AS68	DEU	SRR2155357	26919743
LouisS_2016	AS68_3	AS68	DEU	SRR2155376	26919743
LouisS_2016	AS68_6	AS68	DEU	SRR2155396	26919743
MatsonV_2018	SAM_15	SAM_P15	USA	SRR6000869	29302014
MatsonV_2018	SAM_29	SAM_P29	USA	SRR6000870	29302014
MatsonV_2018	SAM_07	SAM_P07	USA	SRR6000871	29302014
MatsonV_2018	SAM_08	SAM_P08	USA	SRR6000878	29302014
MatsonV_2018	SAM_04	SAM_P04	USA	SRR6000873	29302014
MatsonV_2018	SAM_05	SAM_P05	USA	SRR6000874	29302014
MatsonV_2018	SAM_06	SAM_P06	USA	SRR6000877	29302014
MatsonV_2018	SAM_02	SAM_P02	USA	SRR6000893	29302014
MatsonV_2018	SAM_14	SAM_P14	USA	SRR6000890	29302014
MatsonV_2018	SAM_31	SAM_P31	USA	SRR6000891	29302014
MatsonV_2018	SAM_35	SAM_P35	USA	SRR6000892	29302014
MatsonV_2018	SAM_01	SAM_P01	USA	SRR6000894	29302014
MatsonV_2018	SAM_40	SAM_P40	USA	SRR6000895	29302014
MatsonV_2018	SAM_18	SAM_P18	USA	SRR6000896	29302014
MatsonV_2018	SAM_27	SAM_P27	USA	SRR6000900	29302014
MatsonV_2018	SAM_03	SAM_P03	USA	SRR6000899	29302014
MatsonV_2018	SAM_23	SAM_P23	USA	SRR6000901	29302014
MatsonV_2018	SAM_22	SAM_P22	USA	SRR6000902	29302014
MatsonV_2018	SAM_20	SAM_P20	USA	SRR6000903	29302014
MatsonV_2018	SAM_38	SAM_P38	USA	SRR6000921	29302014
MatsonV_2018	SAM_21	SAM_P21	USA	SRR6000905	29302014
MatsonV_2018	SAM_24	SAM_P24	USA	SRR6000906	29302014
MatsonV_2018	SAM_30	SAM_P30	USA	SRR6000907	29302014
MatsonV_2018	SAM_33	SAM_P33	USA	SRR6000908	29302014
MatsonV_2018	SAM_32	SAM_P32	USA	SRR6000909	29302014
MatsonV_2018	SAM_26	SAM_P26	USA	SRR6000910	29302014
MatsonV_2018	SAM_34	SAM_P34	USA	SRR6000911	29302014
MatsonV_2018	SAM_37	SAM_P37	USA	SRR6000912	29302014
MatsonV_2018	SAM_36	SAM_P36	USA	SRR6000920	29302014
MatsonV_2018	SAM_28	SAM_P28	USA	SRR6000931	29302014
MatsonV_2018	SAM_39	SAM_P39	USA	SRR6000932	29302014
MatsonV_2018	SAM_13	SAM_P13	USA	SRR6000943	29302014
MatsonV_2018	SAM_25	SAM_P25	USA	SRR6000942	29302014
MatsonV_2018	SAM_12	SAM_P12	USA	SRR6000945	29302014
MatsonV_2018	SAM_11	SAM_P11	USA	SRR6000940	29302014
MatsonV_2018	SAM_10	SAM_P10	USA	SRR6000944	29302014
MatsonV_2018	SAM_16	SAM_P16	USA	SRR6000946	29302014
MatsonV_2018	SAM_19	SAM_P19	USA	SRR6000947	29302014
MatsonV_2018	SAM_17	SAM_P17	USA	SRR6000949	29302014
Obregon-TitoAJ_2015	HCO11	HCO11	PER	SRR1761667;SRR1761725	25807110
Obregon-TitoAJ_2015	HCO12	HCO12	PER	SRR1761668;SRR1761726	25807110
Obregon-TitoAJ_2015	HCO53	HCO53	PER	SRR1761669;SRR1761727	25807110
Obregon-TitoAJ_2015	HCO61	HCO61	PER	SRR1761670;SRR1761728	25807110
Obregon-TitoAJ_2015	HCO67	HCO67	PER	SRR1761730;SRR1761672	25807110
Obregon-TitoAJ_2015	HCO70	HCO70	PER	SRR1761731;SRR1761673	25807110
Obregon-TitoAJ_2015	HCO74	HCO74	PER	SRR1761733;SRR1761675	25807110
Obregon-TitoAJ_2015	NO01	NO01	USA	SRR1761734;SRR1761676	25807110
Obregon-TitoAJ_2015	NO02	NO02	USA	SRR1761735;SRR1761677	25807110
Obregon-TitoAJ_2015	NO03	NO03	USA	SRR1761736;SRR1761678	25807110
Obregon-TitoAJ_2015	NO04	NO04	USA	SRR1761737;SRR1761679	25807110
Obregon-TitoAJ_2015	NO05	NO05	USA	SRR1761738;SRR1761680	25807110
Obregon-TitoAJ_2015	NO06	NO06	USA	SRR1761739;SRR1761681	25807110
Obregon-TitoAJ_2015	NO08	NO08	USA	SRR1761740;SRR1761682	25807110
Obregon-TitoAJ_2015	NO09	NO09	USA	SRR1761741;SRR1761683	25807110
Obregon-TitoAJ_2015	NO10	NO10	USA	SRR1761742;SRR1761684	25807110
Obregon-TitoAJ_2015	NO11	NO11	USA	SRR1761743;SRR1761685	25807110
Obregon-TitoAJ_2015	NO12	NO12	USA	SRR1761744;SRR1761686	25807110
Obregon-TitoAJ_2015	NO13	NO13	USA	SRR1761745;SRR1761687	25807110
Obregon-TitoAJ_2015	NO15	NO15	USA	SRR1761747;SRR1761689	25807110
Obregon-TitoAJ_2015	NO16	NO16	USA	SRR1761748;SRR1761690	25807110
Obregon-TitoAJ_2015	NO19	NO19	USA	SRR1761751;SRR1761693	25807110
Obregon-TitoAJ_2015	NO20	NO20	USA	SRR1761752;SRR1761694	25807110
Obregon-TitoAJ_2015	NO21	NO21	USA	SRR1761753;SRR1761695	25807110
Obregon-TitoAJ_2015	NO22	NO22	USA	SRR1761754;SRR1761696	25807110
Obregon-TitoAJ_2015	NO23	NO23	USA	SRR1761755;SRR1761697	25807110
PasolliE_2018	A01_02_1FE	A01_02_1FE	MDG	SRR7658632	30661755
PasolliE_2018	A02_01_1FE	A02_01_1FE	MDG	SRR7658687	30661755
PasolliE_2018	A03_01_1FE	A03_01_1FE	MDG	SRR7658611	30661755
PasolliE_2018	A04_01_1FE	A04_01_1FE	MDG	SRR7658584	30661755
PasolliE_2018	A04_04_1FE	A04_04_1FE	MDG	SRR7658644	30661755
PasolliE_2018	A05_01_1FE	A05_01_1FE	MDG	SRR7658609	30661755
PasolliE_2018	A06_01_1FE	A06_01_1FE	MDG	SRR7658610	30661755
PasolliE_2018	A07_01_1FE	A07_01_1FE	MDG	SRR7658588	30661755
PasolliE_2018	A08_01_1FE	A08_01_1FE	MDG	SRR7658653	30661755
PasolliE_2018	A09_01_1FE	A09_01_1FE	MDG	SRR7658672	30661755
PasolliE_2018	A09_02_1FE	A09_02_1FE	MDG	SRR7658667	30661755
PasolliE_2018	A11_01_1FE	A11_01_1FE	MDG	SRR7658676	30661755
PasolliE_2018	A13_01_1FE	A13_01_1FE	MDG	SRR7658678	30661755
PasolliE_2018	A13_03_1FE	A13_03_1FE	MDG	SRR7658585	30661755
PasolliE_2018	A14_01_1FE	A14_01_1FE	MDG	SRR7658627	30661755
PasolliE_2018	A15_02_1FE	A15_02_1FE	MDG	SRR7658657	30661755
PasolliE_2018	A19_01_1FE	A19_01_1FE	MDG	SRR7658633	30661755
PasolliE_2018	A20_01_1FE	A20_01_1FE	MDG	SRR7658682	30661755
PasolliE_2018	A20_03_1FE	A20_03_1FE	MDG	SRR7658624	30661755
PasolliE_2018	A22_01_1FE	A22_01_1FE	MDG	SRR7658686	30661755
PasolliE_2018	A23_01_1FE	A23_01_1FE	MDG	SRR7658680	30661755
PasolliE_2018	A24_02_1FE	A24_02_1FE	MDG	SRR7658606	30661755
PasolliE_2018	A24_04_1FE	A24_04_1FE	MDG	SRR7658618	30661755
PasolliE_2018	A25_01_1FE	A25_01_1FE	MDG	SRR7658589	30661755
PasolliE_2018	A27_02_1FE	A27_02_1FE	MDG	SRR7658619	30661755
PasolliE_2018	A28_02_1FE	A28_02_1FE	MDG	SRR7658668	30661755
PasolliE_2018	A29_01_1FE	A29_01_1FE	MDG	SRR7658603	30661755
PasolliE_2018	A32_01_1FE	A32_01_1FE	MDG	SRR7658581	30661755
PasolliE_2018	A34_01_1FE	A34_01_1FE	MDG	SRR7658599	30661755
PasolliE_2018	A34_02_1FE	A34_02_1FE	MDG	SRR7658626	30661755
PasolliE_2018	A35_01_1FE	A35_01_1FE	MDG	SRR7658684	30661755
PasolliE_2018	A36_01_1FE	A36_01_1FE	MDG	SRR7658628	30661755
PasolliE_2018	A36_02_1FE	A36_02_1FE	MDG	SRR7658683	30661755
PasolliE_2018	A39_01_1FE	A39_01_1FE	MDG	SRR7658651	30661755
PasolliE_2018	A39_02_1FE	A39_02_1FE	MDG	SRR7658637	30661755
PasolliE_2018	A39_04_1FE	A39_04_1FE	MDG	SRR7658583	30661755
PasolliE_2018	A40_02_1FE	A40_02_1FE	MDG	SRR7658631	30661755
PasolliE_2018	A41_01_1FE	A41_01_1FE	MDG	SRR7658636	30661755
PasolliE_2018	A42_02_1FE	A42_02_1FE	MDG	SRR7658634	30661755
PasolliE_2018	A43_02_1FE	A43_02_1FE	MDG	SRR7658602	30661755
PasolliE_2018	A44_01_1FE	A44_01_1FE	MDG	SRR7658622	30661755
PasolliE_2018	A45_02_1FE	A45_02_1FE	MDG	SRR7658689	30661755
PasolliE_2018	A46_01_1FE	A46_01_1FE	MDG	SRR7658674	30661755
PasolliE_2018	A46_02_1FE	A46_02_1FE	MDG	SRR7658592	30661755
PasolliE_2018	A47_01_1FE	A47_01_1FE	MDG	SRR7658600	30661755
PasolliE_2018	A47_02_1FE	A47_02_1FE	MDG	SRR7658650	30661755
PasolliE_2018	A48_01_1FE	A48_01_1FE	MDG	SRR7658685	30661755
PasolliE_2018	A48_05_1FE	A48_05_1FE	MDG	SRR7658594	30661755
PasolliE_2018	A49_01_1FE	A49_01_1FE	MDG	SRR7658598	30661755
PasolliE_2018	A53_01_1FE	A53_01_1FE	MDG	SRR7658586	30661755
PasolliE_2018	A54_02_1FE	A54_02_1FE	MDG	SRR7658591	30661755
PasolliE_2018	A55_01_1FE	A55_01_1FE	MDG	SRR7658579	30661755
PasolliE_2018	A55_02_1FE	A55_02_1FE	MDG	SRR7658645	30661755
PasolliE_2018	A56_01_1FE	A56_01_1FE	MDG	SRR7658679	30661755
PasolliE_2018	A58_01_1FE	A58_01_1FE	MDG	SRR7658681	30661755
PasolliE_2018	A58_03_1FE	A58_03_1FE	MDG	SRR7658593	30661755
PasolliE_2018	A59_01_1FE	A59_01_1FE	MDG	SRR7658660	30661755
PasolliE_2018	A62_01_1FE	A62_01_1FE	MDG	SRR7658649	30661755
PasolliE_2018	A62_03_1FE	A62_03_1FE	MDG	SRR7658590	30661755
PasolliE_2018	A66_02_1FE	A66_02_1FE	MDG	SRR7658675	30661755
PasolliE_2018	A67_01_1FE	A67_01_1FE	MDG	SRR7658613	30661755
PasolliE_2018	A68_01_1FE	A68_01_1FE	MDG	SRR7658662	30661755
PasolliE_2018	A69_01_1FE	A69_01_1FE	MDG	SRR7658652	30661755
PasolliE_2018	A69_02_1FE	A69_02_1FE	MDG	SRR7658658	30661755
PasolliE_2018	A70_01_1FE	A70_01_1FE	MDG	SRR7658608	30661755
PasolliE_2018	A70_03_1FE	A70_03_1FE	MDG	SRR7658587	30661755
PasolliE_2018	A72_01_1FE	A72_01_1FE	MDG	SRR7658601	30661755
PasolliE_2018	A72_02_1FE	A72_02_1FE	MDG	SRR7658629	30661755
PasolliE_2018	A73_01_1FE	A73_01_1FE	MDG	SRR7658597	30661755
PasolliE_2018	A73_02_1FE	A73_02_1FE	MDG	SRR7658639	30661755
PasolliE_2018	A75_02_1FE	A75_02_1FE	MDG	SRR7658666	30661755
PasolliE_2018	A79_02_1FE	A79_02_1FE	MDG	SRR7658647	30661755
PasolliE_2018	A81_01_1FE	A81_01_1FE	MDG	SRR7658638	30661755
PasolliE_2018	A81_03_1FE	A81_03_1FE	MDG	SRR7658621	30661755
PasolliE_2018	A82_02_1FE	A82_02_1FE	MDG	SRR7658612	30661755
PasolliE_2018	A83_02_1FE	A83_02_1FE	MDG	SRR7658643	30661755
PasolliE_2018	A85_01_1FE	A85_01_1FE	MDG	SRR7658630	30661755
PasolliE_2018	A88_02_1FE	A88_02_1FE	MDG	SRR7658670	30661755
PasolliE_2018	A89_01_1FE	A89_01_1FE	MDG	SRR7658659	30661755
PasolliE_2018	A89_02_1FE	A89_02_1FE	MDG	SRR7658671	30661755
PasolliE_2018	A90_03_1FE	A90_03_1FE	MDG	SRR7658654	30661755
PasolliE_2018	A90_04_1FE	A90_04_1FE	MDG	SRR7658669	30661755
PasolliE_2018	A91_01_1FE	A91_01_1FE	MDG	SRR7658623	30661755
PasolliE_2018	A91_02_1FE	A91_02_1FE	MDG	SRR7658595	30661755
PasolliE_2018	A92_01_1FE	A92_01_1FE	MDG	SRR7658641	30661755
PasolliE_2018	A93_01_1FE	A93_01_1FE	MDG	SRR7658640	30661755
PasolliE_2018	A94_01_1FE	A94_01_1FE	MDG	SRR7658582	30661755
PasolliE_2018	A94_02_1FE	A94_02_1FE	MDG	SRR7658673	30661755
PasolliE_2018	A94_03_1FE	A94_03_1FE	MDG	SRR7658656	30661755
PasolliE_2018	A95_01_1FE	A95_01_1FE	MDG	SRR7658648	30661755
PasolliE_2018	V01_01_1FE	V01_01_1FE	MDG	SRR7658646	30661755
PasolliE_2018	V06_02_1FE	V06_02_1FE	MDG	SRR7658690	30661755
PasolliE_2018	V07_01_2FE	V07_01_2FE	MDG	SRR7658596	30661755
PasolliE_2018	V07_02_2FE	V07_02_2FE	MDG	SRR7658615	30661755
PasolliE_2018	V12_01_2FE	V12_01_2FE	MDG	SRR7658580	30661755
PasolliE_2018	V18_02_1FE	V18_02_1FE	MDG	SRR7658663	30661755
PasolliE_2018	V19_01_2FE	V19_01_2FE	MDG	SRR7658677	30661755
PasolliE_2018	V19_02_2FE	V19_02_2FE	MDG	SRR7658635	30661755
PasolliE_2018	V31_01_2FE	V31_01_2FE	MDG	SRR7658665	30661755
PasolliE_2018	V32_02_2FE	V32_02_2FE	MDG	SRR7658616	30661755
PasolliE_2018	V36_02_2FE	V36_02_2FE	MDG	SRR7658604	30661755
PasolliE_2018	V40_01_1FE	V40_01_1FE	MDG	SRR7658661	30661755
PasolliE_2018	V48_03_2FE	V48_03_2FE	MDG	SRR7658605	30661755
PasolliE_2018	V50_01_1FE	V50_01_1FE	MDG	SRR7658614	30661755
PasolliE_2018	V50_01_2FE	V50_01_2FE	MDG	SRR7658607	30661755
PasolliE_2018	V50_02_1FE	V50_02_1FE	MDG	SRR7658625	30661755
PasolliE_2018	V53_02_1FE	V53_02_1FE	MDG	SRR7658664	30661755
PasolliE_2018	V54_01_1FE	V54_01_1FE	MDG	SRR7658655	30661755
PehrssonE_2016	SID01B_221	SID01B	PER	SRR2938595;SRR2938310	27172044
PehrssonE_2016	SID01A_220	SID01A	PER	SRR2938594;SRR2938309	27172044
PehrssonE_2016	SID09B_516	SID09B	PER	SRR2938548;SRR2938263	27172044
PehrssonE_2016	SID09A_515	SID09A	PER	SRR2938547;SRR2938262	27172044
PehrssonE_2016	SID08I_545	SID08I	PER	SRR2938545;SRR2938260	27172044
PehrssonE_2016	SID08D_572	SID08D	PER	SRR2938544;SRR2938259	27172044
PehrssonE_2016	SID07C_541	SID07C	PER	SRR2938541;SRR2938256	27172044
PehrssonE_2016	SID07A_558	SID07A	PER	SRR2938540;SRR2938255	27172044
PehrssonE_2016	SID04E_563	SID04E	PER	SRR2938539;SRR2938254	27172044
PehrssonE_2016	SID04D_562	SID04D	PER	SRR2938538;SRR2938253	27172044
PehrssonE_2016	SID02A_561	SID02A	PER	SRR2938533;SRR2938248	27172044
PehrssonE_2016	SID01I_569	SID01I	PER	SRR2938532;SRR2938247	27172044
PehrssonE_2016	SID01H_568	SID01H	PER	SRR2938531;SRR2938246	27172044
PehrssonE_2016	SID01F_573	SID01F	PER	SRR2938530;SRR2938245	27172044
PehrssonE_2016	SID01D_570	SID01D	PER	SRR2938529;SRR2938244	27172044
PehrssonE_2016	SID01C_566	SID01C	PER	SRR2938528;SRR2938243	27172044
PehrssonE_2016	SID08A_000	SID08A	PER	SRR2938523;SRR2938238	27172044
PehrssonE_2016	SID05D_000	SID05D	PER	SRR2938521;SRR2938236	27172044
PehrssonE_2016	SID05B_000	SID05B	PER	SRR2938519;SRR2938234	27172044
PehrssonE_2016	SID05A_000	SID05A	PER	SRR2938518;SRR2938233	27172044
PehrssonE_2016	SID03F_000	SID03F	PER	SRR2938515;SRR2938230	27172044
PehrssonE_2016	SID03E_000	SID03E	PER	SRR2938514;SRR2938229	27172044
PehrssonE_2016	SID03C_000	SID03C	PER	SRR2938512;SRR2938227	27172044
PehrssonE_2016	SID03B_000	SID03B	PER	SRR2938511;SRR2938226	27172044
PehrssonE_2016	SID03A_000	SID03A	PER	SRR2938510;SRR2938225	27172044
PehrssonE_2016	SID01E_000	SID01E	PER	SRR2938508;SRR2938223	27172044
PehrssonE_2016	SID01B_000	SID01B	PER	SRR2938507;SRR2938222	27172044
PehrssonE_2016	SID01A_000	SID01A	PER	SRR2938506;SRR2938221	27172044
PehrssonE_2016	SID250502	SID25_5	SLV	SRR2938498;SRR2938213	27172044
PehrssonE_2016	SID250501	SID25_5	SLV	SRR2938497;SRR2938212	27172044
PehrssonE_2016	SID250301	SID25_3	SLV	SRR2938496;SRR2938211	27172044
PehrssonE_2016	SID250104	SID25_1	SLV	SRR2938495;SRR2938210	27172044
PehrssonE_2016	SID250102	SID25_1	SLV	SRR2938494;SRR2938209	27172044
PehrssonE_2016	SID250101	SID25_1	SLV	SRR2938493;SRR2938208	27172044
PehrssonE_2016	SID240402	SID24_4	SLV	SRR2938492;SRR2938207	27172044
PehrssonE_2016	SID240401	SID24_4	SLV	SRR2938491;SRR2938206	27172044
PehrssonE_2016	SID240202	SID24_2	SLV	SRR2938487;SRR2938202	27172044
PehrssonE_2016	SID240201	SID24_2	SLV	SRR2938486;SRR2938201	27172044
PehrssonE_2016	SID240104	SID24_1	SLV	SRR2938485;SRR2938200	27172044
PehrssonE_2016	SID240102	SID24_1	SLV	SRR2938484;SRR2938199	27172044
PehrssonE_2016	SID210204	SID21_2	SLV	SRR2938483;SRR2938198	27172044
PehrssonE_2016	SID240101	SID24_1	SLV	SRR2938482;SRR2938197	27172044
PehrssonE_2016	SID210304	SID21_3	SLV	SRR2938478;SRR2937622	27172044
PehrssonE_2016	SID210302	SID21_3	SLV	SRR2938477;SRR2937621	27172044
PehrssonE_2016	SID210301	SID21_3	SLV	SRR2938476;SRR2937620	27172044
PehrssonE_2016	SID210201	SID21_2	SLV	SRR2938475;SRR2937619	27172044
PehrssonE_2016	SID210104	SID21_1	SLV	SRR2938474;SRR2938196	27172044
PehrssonE_2016	SID210102	SID21_1	SLV	SRR2938473;SRR2938195	27172044
PehrssonE_2016	SID210101	SID21_1	SLV	SRR2938472;SRR2938194	27172044
PehrssonE_2016	SID190104	SID19_1	SLV	SRR2938471;SRR2938193	27172044
PehrssonE_2016	SID190101	SID19_1	SLV	SRR2938470;SRR2938192	27172044
PehrssonE_2016	SID140304	SID14_3	SLV	SRR2938469;SRR2938191	27172044
PehrssonE_2016	SID140302	SID14_3	SLV	SRR2938468;SRR2938190	27172044
PehrssonE_2016	SID140301	SID14_3	SLV	SRR2938467;SRR2938189	27172044
PehrssonE_2016	SID140202	SID14_2	SLV	SRR2938466;SRR2938188	27172044
PehrssonE_2016	SID140201	SID14_2	SLV	SRR2938465;SRR2938187	27172044
PehrssonE_2016	SID100204	SID10_2	SLV	SRR2938455;SRR2938177	27172044
PehrssonE_2016	SID100202	SID10_2	SLV	SRR2938454;SRR2938176	27172044
PehrssonE_2016	SID100201	SID10_2	SLV	SRR2938453;SRR2938175	27172044
PehrssonE_2016	SID090201	SID9_2	SLV	SRR2938452;SRR2938174	27172044
PehrssonE_2016	SID090102	SID9_1	SLV	SRR2938451;SRR2938173	27172044
PehrssonE_2016	SID090101	SID9_1	SLV	SRR2938450;SRR2938172	27172044
PehrssonE_2016	SID080104	SID8_1	SLV	SRR2938446;SRR2938168	27172044
PehrssonE_2016	SID080102	SID8_1	SLV	SRR2938445;SRR2938167	27172044
PehrssonE_2016	SID080101	SID8_1	SLV	SRR2938444;SRR2938166	27172044
PehrssonE_2016	SID060201	SID6_2	SLV	SRR2938441;SRR2938163	27172044
PehrssonE_2016	SID030704	SID3_7	SLV	SRR2938440;SRR2938162	27172044
PehrssonE_2016	SID030702	SID3_7	SLV	SRR2938439;SRR2938161	27172044
PehrssonE_2016	SID030104	SID3_1	SLV	SRR2938433;SRR2938155	27172044
PehrssonE_2016	SID030102	SID3_1	SLV	SRR2938432;SRR2938154	27172044
PehrssonE_2016	SID020104	SID2_1	SLV	SRR2938425;SRR2938147	27172044
PehrssonE_2016	SID020102	SID2_1	SLV	SRR2938424;SRR2938146	27172044
PehrssonE_2016	SID020101	SID2_1	SLV	SRR2938423;SRR2938145	27172044
PehrssonE_2016	SID010404	SID1_4	SLV	SRR2938422;SRR2938144	27172044
PehrssonE_2016	SID010402	SID1_4	SLV	SRR2938421;SRR2938143	27172044
PehrssonE_2016	SID010401	SID1_4	SLV	SRR2938420;SRR2938142	27172044
[truncated: 2,473 more rows]

## Sheet: Table S1D
Study	country	Prevalence ca. Methanomethylophilus	Mean abundance ca. Methanomethylophilus	Prevalence Methanomassiliicoccus	Mean abundance Methanomassiliicoccus
FengQ_2015	AUT	1.96078	7.8e-05	1.96078	2e-05
JieZ_2017	CHN	0.607903	6e-06	2.73556	5.5e-05
LiJ_2017	CHN	0.510204	5e-06	1.53061	1.5e-05
QinN_2014	CHN	1.20482	0.001904	2.40964	2.4e-05
YeZ_2018	CHN	6.66667	0.009844	4.44444	8.9e-05
YuJ_2015	CHN	1.88679	7.5e-05	1.88679	1.9e-05
HansenLBS_2018	DNK	0.480769	5e-06	2.88462	0.003827
TettAJ_2019_c	ETH	41.6667	0.021708	0	0
BritoIL_2016	FJI	18.2609	0.000739	6.08696	0.000104
Visconti_2019	GBR	1.39581	5.7e-05	9.17248	0.001364
XieH_2016	GBR	2	0.00118	10.8	0.003668
ZeeviD_2015	ISR	1.56951	0.000141	1.79372	0.000471
PasolliE_2018	MDG	6.48148	0.002741	0	0
LiuW_2016	MNG	5.45455	0.010464	13.6364	0.000173
PehrssonE_2016	SLV	1.40845	0.000887	0	0
KarlssonFH_2013	SWE	0.769231	0.000508	3.84615	0.000738
RampelliS_2015	TZA	15	0.002	0	0
TettAJ_2019_a	TZA	8.33333	0.009889	2.77778	5.6e-05
GopalakrishnanV_2018	USA	4	0.00024	8	0.0102
TettAJ_2019_b	GHA	0	0	4.34783	0.000391
SchirmerM_2016	NLD	0	0	0.987654	0.000365
Bengtsson-PalmeJ_2015	SWE	0	0	1.42857	0.005629
HanniganGD_2017	USA	0	0	4	0.0004
HMP_2012	USA	0	0	10.219	0.00692
LoombaR_2017	USA	0	0	6.06061	9.1e-05
MatsonV_2018	USA	0	0	25.641	0.000256
DavidLA_2015	BGD	0	0	0	0
RaymondF_2016	CAN	0	0	0	0
LouisS_2016	DEU	0	0	0	0
LomanNJ_2013	DEU	0	0	0	0
DhakanDB_2019	IND	0	0	0	0
CosteaPI_2017	KAZ	0	0	0	0
Heitz-BuschartA_2016	LUX	0	0	0	0
PehrssonE_2016	PER	0	0	0	0
Obregon-TitoAJ_2015	USA	0	0	0	0

## Sheet: Table S1E
Interpro accession	Interpro annotation	NOG accession	COG category	Prokka name	Prokka
IPR003008	Tubulin/FtsZ, GTPase domain	COG0206@NOG	D	ftsZ1_1	Cell division protein FtsZ 1
IPR002789	Helicase HerA, central domain	COG0433@NOG	L	herA_1	DNA double-strand break repair helicase HerA
IPR011008	Dimeric alpha-beta barrel	COG1522@NOG	K	-	putative HTH-type transcriptional regulator
IPR024504	Uncharacterised membrane protein Ta0354, soluble domain	-	X	-	hypothetical protein
-	-	-	X	-	hypothetical protein
IPR022764	Peptidase S54, rhomboid domain	COG0705@NOG	S	glpG	Rhomboid protease GlpG
IPR027417	P-loop containing nucleoside triphosphate hydrolase	11HD8@NOG	S	-	hypothetical protein
-	-	-	X	-	hypothetical protein
IPR020846	Major facilitator superfamily domain	COG0477@NOG	G	mdtG_2	Multidrug resistance protein MdtG
IPR004143	Biotinyl protein ligase (BPL) and lipoyl protein ligase (LPL), catalytic domain	COG0095@NOG	H	lplA	Lipoate-protein ligase A subunit 1
IPR004843	Calcineurin-like phosphoesterase domain, ApaH type	COG0420@NOG	L	-	DNA double-strand break repair protein Mre11
IPR001173	Glycosyltransferase 2-like	COG0463@NOG	M	aglE_2	Glycosyltransferase AglE
IPR000192	Aminotransferase class V domain	COG1003@NOG	E	gcvPB	glycine dehydrogenase (decarboxylating) subunit 2
IPR008915	Peptidase M50	COG0750@NOG	M	-	hypothetical protein
-	-	0Y1CF@NOG	X	-	hypothetical protein
-	-	123HX@NOG	X	-	hypothetical protein
IPR001482	Type II/IV secretion system protein	COG0630@NOG	N	-	hypothetical protein
IPR010624	KaiC domain	COG0467@NOG	T	kaiC_2	Circadian clock protein kinase KaiC
IPR018076	Type II secretion system F domain	COG2064@NOG	N	-	hypothetical protein
IPR002145	Ribbon-helix-helix protein, CopG	-	X	nikR_2	Putative nickel-responsive regulator
-	-	-	X	-	hypothetical protein
-	-	125MI@NOG	S	-	hypothetical protein
IPR008217	Ccc1 family	COG1814@NOG	S	-	hypothetical protein
IPR036902	Ta1353-like superfamily	COG1839@NOG	S	-	hypothetical protein
-	-	0ZHH5@NOG	X	-	hypothetical protein
-	-	0Y99T@NOG	M	-	hypothetical protein
IPR003964	Carbamate kinase	COG0549@NOG	E	cpkA	Carbamate kinase
IPR011008	Dimeric alpha-beta barrel	COG1522@NOG	K	-	putative HTH-type transcriptional regulator
IPR001451	Hexapeptide repeat	COG0663@NOG	S	-	Carbonic anhydrase
IPR036390	Winged helix DNA-binding domain superfamily	0Y5AH@NOG	K	-	hypothetical protein
IPR007561	Cell division protein SepF/SepF-related	COG2450@NOG	D	-	hypothetical protein
-	-	-	X	-	hypothetical protein
IPR014774	KaiC-like domain	COG0467@NOG	T	kaiC_10	Circadian clock protein kinase KaiC
IPR000836	Phosphoribosyltransferase domain	COG2236@NOG	S	gpt	Xanthine phosphoribosyltransferase
IPR011604	Exonuclease, phage-type/RecB, C-terminal	COG1468@NOG	V	cas4	CRISPR-associated exonuclease Cas4
IPR036188	FAD/NAD(P)-binding domain superfamily	COG1249@NOG	C	lpdA	Dihydrolipoyl dehydrogenase
-	-	11QY5@NOG	S	-	hypothetical protein
IPR002829	Protein of unknown function DUF116	COG1852@NOG	S	-	hypothetical protein
IPR006639	Presenilin/signal peptide peptidase	COG3389@NOG	S	-	hypothetical protein
IPR002802	Protein of unknown function DUF99	COG1628@NOG	L	-	hypothetical protein
IPR000682	Protein-L-isoaspartate(D-aspartate) O-methyltransferase	COG2518@NOG	O	pcm	Protein-L-isoaspartate O-methyltransferase
IPR007466	Peptidyl-arginine deiminase, Porphyromonas-type	COG2957@NOG	E	aguA	Agmatine deiminase
IPR008969	Carboxypeptidase-like, regulatory domain superfamily	0XS14@NOG	S	-	hypothetical protein
IPR013632	DNA recombination and repair protein Rad51-like, C-terminal	-	X	radA_1	DNA repair and recombination protein RadA
-	-	11KDX@NOG	X	-	hypothetical protein
-	-	11R61@NOG	S	-	hypothetical protein
IPR013022	Xylose isomerase-like, TIM barrel domain	COG1082@NOG	G	-	hypothetical protein
IPR019271	Protein of unknown function DUF2284, metal-binding	COG5423@NOG	S	-	hypothetical protein
-	-	11UGN@NOG	S	-	hypothetical protein
IPR014958	DGC	-	X	-	hypothetical protein
-	-	-	X	-	hypothetical protein
IPR023577	CYTH domain	COG1437@NOG	F	-	hypothetical protein
IPR029063	S-adenosyl-L-methionine-dependent methyltransferase	0XSD5@NOG	S	ubiE_2	Ubiquinone/menaquinone biosynthesis C-methyltransferase UbiE
IPR013216	Methyltransferase type 11	COG0500@NOG	Q	arsM	Putative arsenite methyltransferase
IPR002912	ACT domain	COG4747@NOG	E	-	hypothetical protein
IPR002751	Metal transport protein CbiM/NikMN	COG0310@NOG	H	cbiM_2	Cobalt transport protein CbiM
-	-	-	X	-	hypothetical protein
IPR000182	GNAT domain	COG1670@NOG	J	mshD_1	Mycothiol acetyltransferase
IPR006439	HAD hydrolase, subfamily IA	COG1011@NOG	S	-	Glyceraldehyde 3-phosphate phosphatase
IPR002054	DNA-directed DNA polymerase X	COG1387@NOG	L	ycdX_2	phosphatase YcdX
IPR019734	Tetratricopeptide repeat	COG0457@NOG	S	bepA	Beta-barrel assembly-enhancing protease
IPR017941	Rieske [2Fe-2S] iron-sulphur domain	COG2146@NOG	P	sdx	Sulredoxin
IPR006685	Mechanosensitive ion channel MscS	COG0668@NOG	M	-	Large-conductance mechanosensitive channel MscMJLR
IPR000485	AsnC-type HTH domain	COG1522@NOG	K	lrpA	HTH-type transcriptional regulator LrpA
IPR009788	GvpD gas vesicle	COG0467@NOG	T	kaiC_8	Circadian clock protein kinase KaiC
IPR011991	ArsR-like helix-turn-helix domain	COG0640@NOG	K	-	hypothetical protein
IPR025874	Double zinc ribbon	-	X	-	hypothetical protein
IPR029063	S-adenosyl-L-methionine-dependent methyltransferase	COG0500@NOG	Q	cmoA	tRNA (cmo5U34)-methyltransferase
IPR014958	DGC	-	X	-	hypothetical protein
IPR002767	Thiamine-binding protein	COG0011@NOG	S	-	hypothetical protein
IPR001597	Aromatic amino acid beta-eliminating lyase/threonine aldolase	COG2008@NOG	E	arnB	UDP-4-amino-4-deoxy-L-arabinose--oxoglutarate aminotransferase
IPR003141	Polymerase/histidinol phosphatase, N-terminal	COG1387@NOG	E	ycdX_2	phosphatase YcdX
IPR012312	Haemerythrin-like	COG3945@NOG	S	rub	Rubredoxin
IPR001958	Tetracycline resistance protein TetA/multidrug resistance protein MdtG	0XPHE@NOG	G	mdtH	Multidrug resistance protein MdtH
IPR001123	Amino acid exporter protein, LeuE-type	COG1280@NOG	E	-	hypothetical protein
IPR003748	Protein of unknown function DUF169	11HMU@NOG	S	-	hypothetical protein
IPR028098	Glycosyltransferase subfamily 4-like, N-terminal domain	COG0438@NOG	M	mshA_5	D-inositol-3-phosphate glycosyltransferase
IPR002831	Transcription regulator TrmB, N-terminal	COG3355@NOG	K	-	HTH-type transcriptional regulator lrs14
IPR003814	Formylmethanofuran dehydrogenase, subunit E domain	11T88@NOG	C	-	hypothetical protein
-	-	-	X	-	hypothetical protein
IPR036868	TusA-like domain superfamily	COG0425@NOG	O	tusA	Sulfurtransferase TusA
-	-	11G7J@NOG	X	-	hypothetical protein
IPR006382	Phosphoglycolate phosphatase	COG0561@NOG	S	-	Phosphoglycolate phosphatase
IPR000182	GNAT domain	0ZVAA@NOG	S	wecD	Mycothiol acetyltransferase
IPR000537	UbiA prenyltransferase family	COG1575@NOG	H	menA_2	1,4-dihydroxy-2-naphthoate octaprenyltransferase
IPR003718	OsmC/Ohr family	11Y59@NOG	O	-	hypothetical protein
IPR016300	Arsenical pump ATPase, ArsA/GET3	COG0003@NOG	D	arsA	Putative arsenical pump-driving ATPase
IPR003010	Carbon-nitrogen hydrolase	COG0388@NOG	E	-	Nitrilase
-	-	0Y6PQ@NOG	S	-	hypothetical protein

## Sheet: Table S1F
Genus	obs_cooccur_Ca_Mmethyl	exp_cooccur_Ca_Mmethyl	co_padj_Ca_Mmethyl	rho_ca_Mmethyl	obs_cooccur_Mmassiliicoccus	exp_cooccur_Mmassiliicoccus	co_padj_Mmassiliicoccus	rho_Mmassiliicoccus
Methanoculleus	40	2.4	0	0.876	21	5.7	0	0.29
Methanomassiliicoccus	15	4.4	0	0.274	NA	NA	NA	1
Mobiluncus	19	9.7	0.004	0.249	19	23.3	0.89	0.195
Varibaculum	11	11.5	0.645	0.235	53	27.4	0	0.232
Alloscardovia	29	18.7	0.009	0.104	50	44.7	0.227	0.083
Gordonia	16	9.1	0.02	0.204	40	21.8	0	0.181
Nocardia	41	23.2	0	0.102	98	55.4	0	0.075
Rhodococcus	25	13.5	0.001	0.121	61	32.2	0	0.112
Frankia	25	16.1	0.015	0.106	76	38.4	0	0.1
Microbacterium	36	20.3	0	0.121	73	48.6	0	0.095
Arthrobacter	45	21.9	0	0.127	88	52.3	0	0.084
Kocuria	15	14.1	0.473	0.141	53	33.7	0	0.154
Nocardioides	28	13.4	0	0.141	66	32.1	0	0.102
Cutibacterium	23	10.3	0	0.306	26	24.7	0.455	0.168
Propionibacterium	33	21.3	0.004	0.154	78	50.8	0	0.143
Phoenicibacter	48	36.7	0.012	0.184	93	87.7	0.273	0.062
Bacteroides	90	89.8	0.832	0.124	215	214.5	0.615	0.176
Mediterranea	88	85.9	0.239	0.104	213	205.2	0.003	0.112
Dysgonomonas	71	59.8	0.008	0.147	179	142.8	0	0.115
Proteiniphilum	60	35.4	0	0.193	105	84.5	0.003	0.123
Candidatus Homeothermus	60	39	0	0.258	126	93.1	0	0.227
Muribaculum	80	70.6	0.009	0.118	200	168.7	0	0.152
Culturomica	82	73.3	0.01	0.141	200	175	0	0.144
Paludibacter	58	34.8	0	0.243	99	83.2	0.017	0.152
Gabonibacter	36	45	0.995	0.175	150	107.5	0	0.248
Macellibacteroides	48	31.3	0	0.245	104	74.7	0	0.217
Massilibacteroides	52	33.8	0	0.243	106	80.9	0	0.19
Petrimonas	53	22.3	0	0.187	39	53.2	1	0.063
Sanguibacteroides	45	56.8	1	0.107	185	135.6	0	0.182
Alloprevotella	80	67.2	0.001	0.181	186	160.5	0	0.119
Rikenella	70	68	0.394	0.086	198	162.5	0	0.155
Parabacteroides	90	89.2	0.483	0.064	214	213.1	0.464	0.143
Chitinophaga	64	39	0	0.164	127	93.1	0	0.099
Hymenobacter	67	27.9	0	0.171	108	66.6	0	0.059
Pontibacter	56	19.1	0	0.19	50	45.7	0.281	0.086
Aquimarina	37	20.7	0	0.123	61	49.6	0.043	0.089
Capnocytophaga	45	23.5	0	0.206	66	56.2	0.083	0.125
Maribacter	32	21.9	0.013	0.155	66	52.4	0.021	0.107
Muricauda	32	17.7	0	0.183	46	42.2	0.305	0.138
Tenacibaculum	35	18.7	0	0.118	73	44.7	0	0.091
Mucilaginibacter	47	28.9	0	0.169	95	69.2	0	0.113
Sphingobacterium	46	36.7	0.033	0.169	117	87.6	0	0.129
Elusimicrobium	32	4.4	0	0.397	14	10.6	0.192	0.187
Fibrobacter	63	36.4	0	0.105	129	87	0	0.026
Acidibacillus	12	10.1	0.338	0.305	34	24.2	0.027	0.285
Pontibacillus	34	36.7	0.791	0.116	116	87.7	0	0.124
Kurthia	11	9.5	0.377	0.203	40	22.6	0	0.205
Sporosarcina	17	13.5	0.204	0.116	55	32.3	0	0.123
Aerococcus	19	14.6	0.149	0.176	52	34.9	0.002	0.165
Pediococcus	21	8.9	0	0.299	33	21.3	0.008	0.212
Sarcina	81	65.2	0	0.111	183	155.9	0	0.038
Anaerovibrio	57	24.8	0	0.167	87	59.3	0	0.028
Anaeroglobus	29	27.1	0.4	0.113	91	64.8	0	0.101
Caecibacter	34	18.1	0	0.123	48	43.2	0.247	0.066
Negativicoccus	31	27.6	0.273	0.108	78	65.9	0.048	0.105
Finegoldia	26	21.8	0.195	0.176	69	52	0.005	0.173
Urmitella	7	7.8	0.71	0.182	23	18.6	0.186	0.178
Cetobacterium	39	14.9	0	0.197	58	35.6	0	0.172
Sneathia	21	8.3	0	0.219	45	19.7	0	0.2
Streptobacillus	27	24.5	0.34	0.11	80	58.5	0.001	0.116
Brevundimonas	21	11.4	0.004	0.164	42	27.2	0.003	0.144
Caulobacter	21	12	0.007	0.125	64	28.6	0	0.136
Afipia	6	3.2	0.113	0.273	15	7.6	0.011	0.255
Hoeflea	22	12.7	0.007	0.142	45	30.2	0.004	0.147
Paracoccus	34	13.7	0	0.134	75	32.6	0	0.119
Pseudovibrio	15	15.4	0.624	0.147	48	36.8	0.03	0.15
Acidiphilium	80	34.2	0	0.122	135	81.8	0	0.009
Novosphingobium	31	14	0	0.134	58	33.6	0	0.102
Sphingomonas	47	22.3	0	0.104	79	53.4	0	0.053
Bordetella	31	14.7	0	0.132	78	35.2	0	0.084
Acidovorax	31	12.2	0	0.117	64	29.2	0	0.097
Comamonas	50	27.5	0	0.101	87	65.7	0.001	0.046
Janthinobacterium	35	16.1	0	0.114	57	38.3	0.001	0.044
Massilia	46	24.5	0	0.112	99	58.6	0	0.079
Turicimonas	17	17.1	0.591	0.222	68	40.9	0	0.262
Neisseria	43	23.3	0	0.129	73	55.6	0.005	0.083
Corallococcus	54	18.2	0	0.221	111	43.6	0	0.268
Arcobacter	31	20.7	0.01	0.139	75	49.4	0	0.169
Campylobacter	44	31.7	0.006	0.104	110	75.6	0	0.054
Helicobacter	34	16	0	0.256	47	38.2	0.077	0.147
Anaerobiospirillum	22	4.1	0	0.355	7	9.8	0.9	0.261
Ruminobacter	33	9.2	0	0.338	36	22	0.002	0.219
Succinimonas	39	11.6	0	0.259	22	27.6	0.93	0.137
Succinivibrio	46	12.8	0	0.274	26	30.6	0.878	0.119
Alishewanella	20	10.4	0.003	0.191	13	25	1	0.131
Colwellia	33	16.2	0	0.269	49	38.8	0.048	0.249
Idiomarina	33	17	0	0.163	35	40.7	0.896	0.116
Pseudoalteromonas	36	22.9	0.002	0.159	82	54.8	0	0.109
Plesiomonas	14	2.9	0	0.39	7	7	0.594	0.323
Atlantibacter	19	16.1	0.274	0.188	39	38.5	0.528	0.167
Cedecea	20	18.3	0.398	0.142	49	43.7	0.224	0.134
Franconibacter	29	21.1	0.04	0.104	59	50.4	0.105	0.087
Izhakiella	12	11.3	0.493	0.139	36	27	0.047	0.141
Mangrovibacter	23	18.2	0.146	0.155	51	43.5	0.128	0.136
Metakosakonia	25	21	0.211	0.158	56	50.2	0.213	0.145
Siccibacter	21	16.2	0.132	0.138	52	38.6	0.014	0.122
Yokenella	24	18.2	0.096	0.14	51	43.5	0.128	0.124
Edwardsiella	24	11.5	0	0.167	33	27.5	0.164	0.125
Hafnia	20	17.1	0.278	0.07	68	40.9	0	0.116
Obesumbacterium	15	14.1	0.48	0.162	45	33.8	0.027	0.171
Morganella	8	4.5	0.092	0.324	13	10.8	0.308	0.288
Proteus	13	9.4	0.159	0.272	36	22.5	0.003	0.231
Providencia	19	11.5	0.02	0.177	41	27.5	0.006	0.144
Xenorhabdus	29	16.7	0.002	0.162	47	39.9	0.134	0.118
Dickeya	31	18.9	0.003	0.151	53	45.3	0.123	0.134
Pectobacterium	15	11.1	0.151	0.16	29	26.5	0.354	0.137
Yersinia	26	18.4	0.04	0.149	47	44	0.355	0.127
Legionella	27	17.1	0.009	0.106	48	40.8	0.133	0.072
Alcanivorax	20	13.8	0.06	0.232	56	33	0	0.218
Parendozoicomonas	15	9.6	0.059	0.237	34	22.9	0.013	0.219
Aggregatibacter	32	18.3	0.001	0.163	52	43.7	0.101	0.126
Psychrobacter	34	24.3	0.018	0.118	66	58	0.134	0.123
Stenotrophomonas	19	11.1	0.014	0.194	50	26.5	0	0.186
Xanthomonas	28	16.9	0.004	0.181	71	40.3	0	0.146
Cloacibacillus	68	32.8	0	-0.004	149	78.2	0	0.127
Synergistes	50	23	0	0.019	123	54.9	0	0.195
Spiroplasma	18	12.7	0.086	0.089	55	30.3	0	0.101
Coraliomargarita	47	13.4	0	0.127	73	32.1	0	0.155
Candidatus Methanomethylophilus	NA	NA	NA	1	15	4.4	0	0.274

## Sheet: Table S1G
Family	Genus	ICC-MZ	P adj. MZ	ICC-DZ	P adj. DZ
Methanomassiliicoccaceae	Methanomassiliicoccus	0.004	0.588	0.017	0.717
Ruminococcaceae	Faecalibacterium	0.231	0.032	-0.05	0.859
Veillonellaceae	Veillonella	0.188	0.065	0.06	0.615
Methanobacteriaceae	Methanobrevibacter	0.184	0.07	0.142	0.383
Bifidobacteriaceae	Bifidobacterium	0.169	0.087	0.024	0.679
Christensenellaceae	Christensenella	0.155	0.108	0.001	0.762
